# Supplementary material for: Investigating Community Pharmacy Take Home Naloxone Dispensing during COVID-19: The Impact of One Public Health Crisis on Another
Source: Pharmacy (Basel). 2021 Jul 23;9(3):129. doi: 10.3390/pharmacy9030129 (PMC8396297; doi:10.3390/pharmacy9030129)
Supplement: Supplementary file 1 [file pharmacy-09-00129-s001.zip]

Archive with 1 entries (1 files):
- pharmacy-1282848-supplementary.xlsx
