# Supplementary material for: Investigating Community Pharmacy Take Home Naloxone Dispensing during COVID-19: The Impact of One Public Health Crisis on Another
Source: Pharmacy (Basel). 2021 Jul 23;9(3):129. doi: 10.3390/pharmacy9030129 (PMC8396297; doi:10.3390/pharmacy9030129)
Supplement: Supplementary file 1 [file pharmacy-09-00129-s001.zip › pharmacy-1282848-supplementary.xlsx]

## Sheet: Adjusted Data
Information					Eligibility			Demographic						Naloxone
Progress	Duration (in seconds)	Finished	RecordedDate	ResponseId	Q1	Q2	AGREE	Q1	Q2	Q3	Q4	Q4_Other	Q5	Q1	Q2		Q3	Q4	Q4_7_TEXT	Q5	Q5_7_TEXT	Q6	Q6_5_TEXT	Q7	Q8	Q9	Q10	Q11	Q12	Q13
Progress	Duration (in seconds)	Finished	Recorded Date	Response ID	Confirmation of registered ON Part A RPh or RT	Confirmation of community pharmacy setting.	Agreement to participate	Type of pharmacy professional	Education *	Years in practice.	Type of community pharmacy.	Q4_Other	Population size of the area in which community pharmacy practice located. If you work at multiple community pharmacies, please answer the question according to the community pharmacy you work at most frequently.	How many naloxone kits per week did you dispense, on average, before the start of the COVID-19 pandemic?	How many naloxone kits per week do you dispense, on average, now with the COVID-19 pandemic?	Q1 ? Q2 Relationship	If the number of naloxone kits dispensed now versus before the pandemic is different,what do you think is impacting an increase or decrease in your naloxone dispensing practices?	Please share any barriers you have found to dispensing naloxone since the beginning of the COVID-19 pandemic (SELECT ALL THAT APPLY). - Selected Choice	Please share any barriers you have found to dispensing naloxone since the beginning of the COVID-19 pandemic (SELECT ALL THAT APPLY). - Other: - Text	Please share what has facilitated naloxone dispensing since the beginning of the COVID-19 pandemic (SELECT ALL THAT APPLY). - Selected Choice	Please share what has facilitated naloxone dispensing since the beginning of the COVID-19 pandemic (SELECT ALL THAT APPLY). - Other: - Text	What adaptations (if any) have you made in your daily practice to support the dispensing of naloxone during the COVID-19 pandemic? (SELECT ALL THAT APPLY) - Selected Choice	What adaptations (if any) have you made in your daily practice to support the dispensing of naloxone during the COVID-19 pandemic? (SELECT ALL THAT APPLY) - Other: - Text	How would you rate your comfort in dispensing naloxone before the COVID-19 pandemic?	How would you rate your comfort in dispensing naloxone during the COVID-19 pandemic?	Has there been anything that has made you more comfortable dispensing naloxone during the pandemic?	Have you ever had to administer naloxone inside the pharmacy?	When you administered naloxone, was it:	During one of your shifts, has another pharmacy staff member ever had to administer naloxone inside the pharmacy?	When they administered naloxone, was it:
100	6	TRUE	2021-01-23 10:42:00	R_3Hn8nhl0GWRBPDd	No
100	9	TRUE	2021-01-25 13:17:00	R_2qjD3y1rI6hxqXg	No
100	8	TRUE	2021-02-02 16:21:00	R_xox9z6tlybBvpNT	No
100	4	TRUE	2021-02-03 11:19:00	R_234aDloNVAm2nPq	No
100	27	TRUE	2021-02-11 11:32:00	R_1OOjSY74NXNjKVf	No
100	13	TRUE	2021-02-11 13:05:00	R_3dKgQFSOHShsQiB	No
100	9	TRUE	2021-02-12 10:52:00	R_CgLKEdtSeGKEGAN	No
100	10	TRUE	2021-02-16 14:40:00	R_2toko61u7g52646	No
100	5	TRUE	2021-02-16 17:43:00	R_2wnUbKnux7xPl0Q	No
100	7	TRUE	2021-02-17 08:46:00	R_T6LfkosLa3QSo3D	No
7	7	FALSE	2021-02-20 14:21:00	R_1gti5wt0Ae4mV6f	Yes
7	11	FALSE	2021-02-20 14:21:00	R_so1bQkU83p1ZNkd	Yes
7	7	FALSE	2021-02-20 14:22:00	R_2PhQYyiV7CqBITA	Yes
100	24	TRUE	2021-02-16 05:47:00	R_1MS9kjyh7FSs9fA	Yes	No
100	10	TRUE	2021-02-16 12:31:00	R_OPQzNPUfoLDGDgR	Yes	No
100	15	TRUE	2021-02-16 12:59:00	R_3oWPs4Bpd4PWoIA	Yes	No
100	15	TRUE	2021-02-16 13:03:00	R_1ikZwrat85R20ul	Yes	No
100	19	TRUE	2021-02-16 16:31:00	R_31sVxItlNT4uxrq	Yes	No
100	10	TRUE	2021-02-16 17:37:00	R_4UUKW0lfzRFMbU5	Yes	No
100	15	TRUE	2021-02-17 09:35:00	R_27eatacgWJ4Qoyz	Yes	No
100	15	TRUE	2021-01-25 14:57:00	R_2ZEvhwrQB9PWf2V	Yes	No
100	21	TRUE	2021-02-01 08:02:00	R_10ucPkWWdWbMwCG	Yes	No
100	25	TRUE	2021-02-03 14:17:00	R_1dv141CXgHzYSgn	Yes	No
100	15	TRUE	2021-02-03 15:13:00	R_1F3p7IWTowL7s8r	Yes	No
100	13	TRUE	2021-02-03 18:13:00	R_1gObhss6mtDWWoo	Yes	No
100	10	TRUE	2021-02-11 11:10:00	R_2xCVjhBJDR6nKQz	Yes	No
100	19	TRUE	2021-02-11 11:16:00	R_3dRLcWynkoFGjX2	Yes	No
100	15	TRUE	2021-02-11 11:18:00	R_1LAMJGjES0AHMuC	Yes	No
100	12	TRUE	2021-02-11 14:43:00	R_31gUcFSCyOo6f2o	Yes	No
100	25	TRUE	2021-02-11 18:53:00	R_3Oqz6CySSQrb5Yq	Yes	No
100	21	TRUE	2021-02-11 19:02:00	R_7VEUHcdaCSJ2tPz	Yes	No
100	48	TRUE	2021-02-12 09:01:00	R_3eqPVNS2by1qmeC	Yes	No
15	9	FALSE	2021-01-27 17:21:00	R_2BwGSh3rlH6QqDR	Yes	Yes
15	11	FALSE	2021-01-29 15:41:00	R_3nocHzPv1Kym5Gj	Yes	Yes
15	17	FALSE	2021-02-01 19:40:00	R_3fd9ePLU69XF3o7	Yes	Yes
15	17	FALSE	2021-02-02 05:17:00	R_3JfnMmAocuz0t7t	Yes	Yes
15	12	FALSE	2021-02-07 20:34:00	R_246H3iikeEOzWNP	Yes	Yes
15	384	FALSE	2021-02-10 14:13:00	R_120a3vraZhyBUd8	Yes	Yes
15	29	FALSE	2021-02-10 14:14:00	R_2TEOep1gAdEZ522	Yes	Yes
15	30	FALSE	2021-02-10 14:38:00	R_bj4TfYs7ZXrfjLH	Yes	Yes
15	10	FALSE	2021-02-10 15:20:00	R_BtU1UtQpRldliVj	Yes	Yes
15	12	FALSE	2021-02-10 19:20:00	R_0Mww7djQaKT1U1H	Yes	Yes
15	16	FALSE	2021-02-11 03:28:00	R_2yjv7XVTlSL5GuV	Yes	Yes
15	28	FALSE	2021-02-11 05:45:00	R_3PcTlnZW4qyXCj5	Yes	Yes
15	34	FALSE	2021-02-11 09:20:00	R_1n8eQdI9C87Q00k	Yes	Yes
15	7	FALSE	2021-02-11 15:18:00	R_3Oc6yGuM3psqpqw	Yes	Yes
22	256128	TRUE	2021-01-25 10:20:00	R_22LcfWNmXQ35ILM	Yes	Yes	Yes, I agree to participate.	/
44	11	FALSE	2021-01-30 10:58:00	R_3GBb2sIbwOtNmkZ	Yes	Yes	Yes, I agree to participate.	/
44	32	FALSE	2021-02-10 14:18:00	R_2wQR6aYUts01167	Yes	Yes	Yes, I agree to participate.	/
22	71	FALSE	2021-02-10 20:23:00	R_x0ltDdFIEpHKKDD	Yes	Yes	Yes, I agree to participate.	/
22	31	FALSE	2021-02-11 14:47:00	R_1mCWstTcc9Ot2TV	Yes	Yes	Yes, I agree to participate.	/
100	89063	FALSE	2021-01-25 13:32:00	R_vuXPMTuBodp5Tu9	Yes	Yes	Yes, I agree to participate.	Pharmacy technician
100	119	FALSE	2021-01-29 22:24:00	R_12hg65cBcsPElTl	Yes	Yes	Yes, I agree to participate.	Pharmacy technician	Pharmacy technician training	5	Chain		Medium population centre (population between 30,000 and 99,999)	/
100	2407	FALSE	2021-02-10 16:01:00	R_31FZ4ywK3CV2reF	Yes	Yes	Yes, I agree to participate.	Pharmacist	BScPharm	4	Banner		Large population centre (population 100,000 and over)	/
100	207	FALSE	2021-02-12 03:43:00	R_2tG6wxrFdwhWC82	Yes	Yes	Yes, I agree to participate.	Pharmacist	BScPharm	4	Independent			/
100	319	FALSE	2021-02-10 18:08:00	R_TuNHswmjo9og83T	Yes	Yes	Yes, I agree to participate.	Pharmacist	BScPharm	5	Chain		Large population centre (population 100,000 and over)	/
100	82	FALSE	2021-01-30 07:33:00	R_3jYSBBJG8pMb8cH	Yes	Yes	Yes, I agree to participate.	Pharmacist	BScPharm	6	Chain		Large population centre (population 100,000 and over)	/
100	159	FALSE	2021-02-10 14:33:00	R_2czLHbqh1Up4c3t	Yes	Yes	Yes, I agree to participate.	Pharmacist	BScPharm	8	Independent		Large population centre (population 100,000 and over)	/
100	1883	FALSE	2021-02-10 15:00:00	R_3HzQXfCuNrYCwo3	Yes	Yes	Yes, I agree to participate.	Pharmacist	BScPharm	8	Chain		Large population centre (population 100,000 and over)	/
100	186	FALSE	2021-02-11 09:21:00	R_3PtbHkemZXGupeh	Yes	Yes	Yes, I agree to participate.	Pharmacist	BScPharm	9	Chain		Large population centre (population 100,000 and over)	/
100	111	FALSE	2021-02-10 14:07:00	R_vvNuWuvoSdtu0nv	Yes	Yes	Yes, I agree to participate.	Pharmacist	BScPharm	13	Chain		Medium population centre (population between 30,000 and 99,999)	/
100	195	FALSE	2021-02-10 17:53:00	R_1rer6oPJAd6Ibjt	Yes	Yes	Yes, I agree to participate.	Pharmacist	BScPharm	41	Banner		Medium population centre (population between 30,000 and 99,999)	/
100	114	FALSE	2021-02-10 18:23:00	R_2fvYUVi2C1H7dyg	Yes	Yes	Yes, I agree to participate.	Pharmacist	BScPharm	50	Independent		Large population centre (population 100,000 and over)	/
100	38	FALSE	2021-02-10 16:06:00	R_em8FlMuVFkRv0IN	Yes	Yes	Yes, I agree to participate.		BScPharm		Chain		Large population centre (population 100,000 and over)	/
100	244	FALSE	2021-02-11 13:27:00	R_2BbuE256MSCJkPr	Yes	Yes	Yes, I agree to participate.	Pharmacist	BScPharm,PharmD,Hospital Residency	10	Chain		Small population centre (population between 1,000 and 29,999)	/
100	96	FALSE	2021-02-10 15:00:00	R_1eIY4JY5X3MGVB7	Yes	Yes	Yes, I agree to participate.	Pharmacist	Graduate Degree	11	Independent		Large population centre (population 100,000 and over)	/
100	82	FALSE	2021-01-26 08:19:00	R_cYfDcIpwZt1a4RH	Yes	Yes	Yes, I agree to participate.	Pharmacist	PharmD	1	Banner		Medium population centre (population between 30,000 and 99,999)	/
100	33	FALSE	2021-01-29 16:05:00	R_2V8VQbbn0o8DXPW	Yes	Yes	Yes, I agree to participate.	Pharmacist	PharmD	1	Chain		Large population centre (population 100,000 and over)	/
100	37	FALSE	2021-01-29 16:25:00	R_5gKlWZd2ci5tA77	Yes	Yes	Yes, I agree to participate.	Pharmacist	PharmD	1	Chain		Large population centre (population 100,000 and over)	/
100	30	FALSE	2021-01-30 06:28:00	R_2Wv5GLJNzO97aFA	Yes	Yes	Yes, I agree to participate.	Pharmacist	PharmD	1	Chain		Large population centre (population 100,000 and over)	/
100	94	FALSE	2021-02-09 12:27:00	R_24MjNfeM6jqMcbS	Yes	Yes	Yes, I agree to participate.	Pharmacist	PharmD	1	Independent		Large population centre (population 100,000 and over)	/
100	51	FALSE	2021-01-31 12:02:00	R_3iP8sWrPX5uq2cY	Yes	Yes	Yes, I agree to participate.	Pharmacist	*	2	Chain		Large population centre (population 100,000 and over)	/
81	743	FALSE	2021-02-10 14:45:00	R_3CIuwFGtllxTw2u	Yes	Yes	Yes, I agree to participate.	Pharmacist	*	2	Independent		Small population centre (population between 1,000 and 29,999)	/
100	72	FALSE	2021-02-10 19:58:00	R_RCzQyOiMtuuAM1P	Yes	Yes	Yes, I agree to participate.	Pharmacist	*	5	Banner		Small population centre (population between 1,000 and 29,999)	/
100	39	FALSE	2021-02-10 15:07:00	R_1MRENTRLbjysCG9	Yes	Yes	Yes, I agree to participate.	Pharmacist	*					/
44	396	FALSE	2021-02-15 08:54:00	R_3lM3zrHW4fdiY0x	Yes	Yes	Yes, I agree to participate.	Pharmacist	PharmD	5	Banner		Large population centre (population 100,000 and over)	/
44	213	FALSE	2021-02-18 06:52:00	R_2AHxmPdUEFORSYk	Yes	Yes	Yes, I agree to participate.	Pharmacist	BScPharm	30	Chain		Large population centre (population 100,000 and over)	/
44	74	FALSE	2021-02-18 11:08:00	R_BPMIwPSLQxiXsT7	Yes	Yes	Yes, I agree to participate.	Pharmacist	BScPharm	20	Independent		Medium population centre (population between 30,000 and 99,999)	/
44	33	FALSE	2021-02-18 11:10:00	R_3Kx4RQgk6QeTVCN	Yes	Yes	Yes, I agree to participate.	Pharmacist	BScPharm	10	Independent		Large population centre (population 100,000 and over)	/
44	92	FALSE	2021-02-18 11:20:00	R_3EJTygeVgdQckHg	Yes	Yes	Yes, I agree to participate.	Pharmacist	BScPharm	8	Independent		Large population centre (population 100,000 and over)	/
44	42	FALSE	2021-02-18 11:24:00	R_2cngbPfZpQmnhaQ	Yes	Yes	Yes, I agree to participate.	Pharmacist	BScPharm	30	Independent		Large population centre (population 100,000 and over)	/
44	217	FALSE	2021-02-18 11:25:00	R_3lxzgDnBxMqckRO	Yes	Yes	Yes, I agree to participate.	Pharmacist	BScPharm	24	Chain		Small population centre (population between 1,000 and 29,999)	/
22	17	FALSE	2021-02-18 11:31:00	R_3qJ76Ux0z2RNqqX	Yes	Yes	Yes, I agree to participate.							/
44	111	FALSE	2021-02-18 11:52:00	R_1NtCNimjFRKkdKI	Yes	Yes	Yes, I agree to participate.	Pharmacist	BScPharm	3	Independent		Large population centre (population 100,000 and over)	/
44	2070	FALSE	2021-02-18 11:57:00	R_1rfdRjmRvOgHTrN	Yes	Yes	Yes, I agree to participate.	Pharmacist	BScPharm	23	Chain		Large population centre (population 100,000 and over)	/
44	277	FALSE	2021-02-18 12:03:00	R_2zJjbhuomGzLV3t	Yes	Yes	Yes, I agree to participate.	Pharmacist	BScPharm	8	Chain		Large population centre (population 100,000 and over)	/
44	148	FALSE	2021-02-18 12:09:00	R_2RaCvZesVbhTSG3	Yes	Yes	Yes, I agree to participate.	Pharmacist	BScPharm	29	Chain		Large population centre (population 100,000 and over)	/
44	126	FALSE	2021-02-18 12:17:00	R_1i5pupQZKpuMDDH	Yes	Yes	Yes, I agree to participate.	Pharmacist	BScPharm	22	Banner		Large population centre (population 100,000 and over)	/
44	85	FALSE	2021-02-18 13:25:00	R_BG5jvvMXV6gdnz3	Yes	Yes	Yes, I agree to participate.	Pharmacist	BScPharm	13	Chain		Large population centre (population 100,000 and over)	/
44	218	FALSE	2021-02-18 13:53:00	R_SHOCVBiRj8t9R7z	Yes	Yes	Yes, I agree to participate.	Pharmacist	BScPharm,Graduate Degree	5	Banner		Large population centre (population 100,000 and over)	/
44	7508	FALSE	2021-02-18 14:12:00	R_begmH6wxIqo7Rp7	Yes	Yes	Yes, I agree to participate.	Pharmacist	BScPharm	16	Independent		Large population centre (population 100,000 and over)	/
44	65	FALSE	2021-02-18 14:37:00	R_1NFxSRLgb9NiaZg	Yes	Yes	Yes, I agree to participate.	Pharmacist	BScPharm		Chain		Large population centre (population 100,000 and over)	/
44	68	FALSE	2021-02-18 16:58:00	R_3dRrZzutcD3UIUg	Yes	Yes	Yes, I agree to participate.	Pharmacist	BScPharm	15	Chain		Large population centre (population 100,000 and over)	/
44	185	FALSE	2021-02-18 17:23:00	R_riniULzK8VXgy3v	Yes	Yes	Yes, I agree to participate.	Pharmacist	BScPharm	27	Independent		Medium population centre (population between 30,000 and 99,999)	/
44	148	FALSE	2021-02-18 17:50:00	R_1q2qHZOeIRe8o0O	Yes	Yes	Yes, I agree to participate.	Pharmacist	PharmD	2.5	Chain		Medium population centre (population between 30,000 and 99,999)	/
44	104	FALSE	2021-02-18 19:07:00	R_3dX34AGU2GXntDO	Yes	Yes	Yes, I agree to participate.	Pharmacist	BScPharm	39	Banner		Small population centre (population between 1,000 and 29,999)	/
44	162	FALSE	2021-02-19 10:48:00	R_2TOj6ZEMXbwUDPS	Yes	Yes	Yes, I agree to participate.	Pharmacist	BScPharm	28	Independent		Medium population centre (population between 30,000 and 99,999)	/
44	74	FALSE	2021-02-19 12:50:00	R_W9bdiaDi6eIuYkp	Yes	Yes	Yes, I agree to participate.	Pharmacist	BScPharm	10	Banner		Large population centre (population 100,000 and over)	/
44	76	FALSE	2021-02-20 14:21:00	R_ZHJqT4cSbT9i8il	Yes	Yes	Yes, I agree to participate.	Pharmacist	BScPharm	42	Banner		Small population centre (population between 1,000 and 29,999)	/
44	1828	FALSE	2021-02-20 14:21:00	R_2zcm25yOWTqA5Gx	Yes	Yes	Yes, I agree to participate.	Pharmacist	BScPharm	25	Banner		Large population centre (population 100,000 and over)	/
44	121	FALSE	2021-02-20 14:21:00	R_yQRUr3E7ZiyimoV	Yes	Yes	Yes, I agree to participate.	Pharmacist	BScPharm	24	Independent		Small population centre (population between 1,000 and 29,999)	/
44	93	FALSE	2021-02-20 14:21:00	R_6mqva3rqreUi2Ln	Yes	Yes	Yes, I agree to participate.	Pharmacist	BScPharm	50	Banner		Large population centre (population 100,000 and over)	/
44	43	FALSE	2021-02-20 14:21:00	R_1eKIz70CQTnjwhB	Yes	Yes	Yes, I agree to participate.	Pharmacy technician	BScPharm	11	Independent		Small population centre (population between 1,000 and 29,999)	/
44	147	FALSE	2021-02-20 14:21:00	R_3lzZTqnoJ1iKWuP	Yes	Yes	Yes, I agree to participate.	Pharmacist	BScPharm,Graduate Degree	4	Chain		Medium population centre (population between 30,000 and 99,999)	/
44	108	FALSE	2021-02-20 14:21:00	R_1oo8jk2ob8qzhuJ	Yes	Yes	Yes, I agree to participate.	Pharmacist	BScPharm	14	Chain		Small population centre (population between 1,000 and 29,999)	/
44	120	FALSE	2021-02-20 14:21:00	R_1ptIJNKqWgxomzp	Yes	Yes	Yes, I agree to participate.	Pharmacist	BScPharm		Banner		Medium population centre (population between 30,000 and 99,999)	/
44	6373	FALSE	2021-02-20 14:21:00	R_3Li41JocjyCIIlP	Yes	Yes	Yes, I agree to participate.	Pharmacist	BScPharm	7	Independent		Small population centre (population between 1,000 and 29,999)	/
44	73	FALSE	2021-02-20 14:21:00	R_3oz4UDbGk9ubq8R	Yes	Yes	Yes, I agree to participate.	Pharmacist	BScPharm	18	Chain		Large population centre (population 100,000 and over)	/
44	274	FALSE	2021-02-20 14:21:00	R_21mLrFBA90t1fSp	Yes	Yes	Yes, I agree to participate.	Pharmacist	PharmD	4	Chain		Large population centre (population 100,000 and over)	/
44	451	FALSE	2021-02-20 14:21:00	R_3ikxrsNHaMTnXFF	Yes	Yes	Yes, I agree to participate.							/
44	99	FALSE	2021-02-20 14:21:00	R_1OPSLr1w8sC4jAF	Yes	Yes	Yes, I agree to participate.	Pharmacist	BScPharm	15	Chain		Small population centre (population between 1,000 and 29,999)	/
44	53	FALSE	2021-02-20 14:21:00	R_27EgV56ghVHu2rV	Yes	Yes	Yes, I agree to participate.	Pharmacist	BScPharm	20	Banner		Small population centre (population between 1,000 and 29,999)	/
44	197	FALSE	2021-02-20 14:21:00	R_22Y4ZCvwcam5IJk	Yes	Yes	Yes, I agree to participate.	Pharmacist	BScPharm		Banner		Small population centre (population between 1,000 and 29,999)	/
44	313	FALSE	2021-02-20 14:21:00	R_d5agew0oc3OmiFH	Yes	Yes	Yes, I agree to participate.	Pharmacist	BScPharm	10	Independent		Large population centre (population 100,000 and over)	/
44	83	FALSE	2021-02-20 14:21:00	R_2tG07uO35EMCmPm	Yes	Yes	Yes, I agree to participate.	Pharmacist	BScPharm		Banner		Small population centre (population between 1,000 and 29,999)	/
44	115	FALSE	2021-02-20 14:21:00	R_1l6Ii42sZvAe7SG	Yes	Yes	Yes, I agree to participate.	Pharmacist	BScPharm	6	Banner		Small population centre (population between 1,000 and 29,999)	/
44	55	FALSE	2021-02-20 14:21:00	R_1nNioXG6pwdHp1v	Yes	Yes	Yes, I agree to participate.	Pharmacist	BScPharm	12	Chain		Large population centre (population 100,000 and over)	/
44	51	FALSE	2021-02-20 14:21:00	R_AHyrYPla10Zo5t7	Yes	Yes	Yes, I agree to participate.	Pharmacist	BScPharm	40	Banner		Large population centre (population 100,000 and over)	/
44	78	FALSE	2021-02-20 14:21:00	R_3IWYRJolGM5dZj3	Yes	Yes	Yes, I agree to participate.	Pharmacist	PharmD	23	Independent		Small population centre (population between 1,000 and 29,999)	/
44	148	FALSE	2021-02-20 14:21:00	R_1kYzWwg3sOuYfQi	Yes	Yes	Yes, I agree to participate.	Pharmacist	BScPharm	35	Chain		Medium population centre (population between 30,000 and 99,999)	/
44	195	FALSE	2021-02-20 14:21:00	R_XMQyDRloTKBuxDr	Yes	Yes	Yes, I agree to participate.	Pharmacist	BScPharm	17	Independent		Small population centre (population between 1,000 and 29,999)	/
44	97	FALSE	2021-02-20 14:21:00	R_1eXyJetMyBpIAGg	Yes	Yes	Yes, I agree to participate.	Pharmacist	BScPharm	37	Chain		Large population centre (population 100,000 and over)	/
44	125	FALSE	2021-02-20 14:21:00	R_UR3y9HFiqLMwfDz	Yes	Yes	Yes, I agree to participate.	Pharmacist	PharmD	5	Independent		Small population centre (population between 1,000 and 29,999)	/
44	636	FALSE	2021-02-20 14:21:00	R_1MJJrzoextfuCQk	Yes	Yes	Yes, I agree to participate.	Pharmacist	BScPharm	12	Banner		Medium population centre (population between 30,000 and 99,999)	/
44	56	FALSE	2021-02-20 14:21:00	R_9oxsuSNQ6FSm7pT	Yes	Yes	Yes, I agree to participate.	Pharmacist	Graduate Degree	2	Banner		Medium population centre (population between 30,000 and 99,999)	/
44	93	FALSE	2021-02-20 14:21:00	R_276TLjz2DyaS6mO	Yes	Yes	Yes, I agree to participate.	Pharmacist	BScPharm	43	Banner		Medium population centre (population between 30,000 and 99,999)	/
44	68	FALSE	2021-02-20 14:21:00	R_3oL62I9AkXdx7z7	Yes	Yes	Yes, I agree to participate.	Pharmacist	BScPharm	25	Chain		Large population centre (population 100,000 and over)	/
44	100	FALSE	2021-02-20 14:21:00	R_1P13243jbMiWJoQ	Yes	Yes	Yes, I agree to participate.	Pharmacist	BScPharm	40	Independent		Medium population centre (population between 30,000 and 99,999)	/
44	45	FALSE	2021-02-20 14:21:00	R_1flRm58pWRgFK2J	Yes	Yes	Yes, I agree to participate.	Pharmacist	PharmD	5	Chain		Small population centre (population between 1,000 and 29,999)	/
44	32	FALSE	2021-02-20 14:21:00	R_2zIQ77L9IQCEdnM	Yes	Yes	Yes, I agree to participate.	Pharmacist	BScPharm,PharmD	5	Independent		Small population centre (population between 1,000 and 29,999)	/
44	60	FALSE	2021-02-20 14:21:00	R_22MojJHRWiRFMj4	Yes	Yes	Yes, I agree to participate.	Pharmacist	BScPharm	28	Chain		Large population centre (population 100,000 and over)	/
44	487	FALSE	2021-02-20 14:22:00	R_2uqZyQvhDaxEtWp	Yes	Yes	Yes, I agree to participate.	Pharmacist	BScPharm	35	Other	hospital	Large population centre (population 100,000 and over)	/
44	65	FALSE	2021-02-20 14:22:00	R_25dbxHhSqwW6RvH	Yes	Yes	Yes, I agree to participate.	Pharmacist	PharmD	5	Chain		Small population centre (population between 1,000 and 29,999)	/
44	323	FALSE	2021-02-20 14:22:00	R_33y9SllWo4kU1hK	Yes	Yes	Yes, I agree to participate.	Pharmacist	BScPharm	11	Chain		Medium population centre (population between 30,000 and 99,999)	/
44	442	FALSE	2021-02-20 14:22:00	R_3MnbBlc5y6vWDSe	Yes	Yes	Yes, I agree to participate.	Pharmacist	BScPharm	29	Banner		Large population centre (population 100,000 and over)	/
44	230	FALSE	2021-02-20 14:22:00	R_2YcaBXwK5lkHJCG	Yes	Yes	Yes, I agree to participate.	Pharmacist	BScPharm	10	Chain		Large population centre (population 100,000 and over)	/
44	156	FALSE	2021-02-20 14:22:00	R_DT85SAWhWS38Frj	Yes	Yes	Yes, I agree to participate.	Pharmacist	BScPharm,Graduate Degree	7	Independent		Medium population centre (population between 30,000 and 99,999)	/
15	59	FALSE	2021-02-18 11:01:00	R_1mgBO723rs24oEJ	Yes	Yes
15	14	FALSE	2021-02-18 11:10:00	R_2ctnbDpsCn3iDr3	Yes	Yes
15	19	FALSE	2021-02-18 11:27:00	R_2CpFUH5UwaR2YgJ	Yes	Yes
15	18	FALSE	2021-02-18 11:31:00	R_3FOjtEOa200hkX0	Yes	Yes
15	27	FALSE	2021-02-18 11:46:00	R_1KmbNSYmuov8aao	Yes	Yes
15	54	FALSE	2021-02-18 12:40:00	R_2XoeLqYmRy8AbAR	Yes	Yes
15	21	FALSE	2021-02-18 13:41:00	R_3PudYWZwRMjYTr7	Yes	Yes
15	22	FALSE	2021-02-18 13:58:00	R_Yajm2TEdndXTu9P	Yes	Yes
15	18	FALSE	2021-02-18 17:03:00	R_OiBVSlxTkv86qpb	Yes	Yes
15	57	FALSE	2021-02-18 19:20:00	R_2eRxbBtrhHV1dtC	Yes	Yes
15	10	FALSE	2021-02-18 20:37:00	R_O3XeESVMj7dDoU9	Yes	Yes
15	16	FALSE	2021-02-18 21:19:00	R_3rYCkZfhTnemwy4	Yes	Yes
15	27	FALSE	2021-02-18 21:36:00	R_3n8BIyX7bu6oFHh	Yes	Yes
15	51	FALSE	2021-02-19 05:57:00	R_3ki9zN9TqKVmEu1	Yes	Yes
15	16	FALSE	2021-02-19 10:53:00	R_eyt0skZjWRQ5MSB	Yes	Yes
15	87	FALSE	2021-02-19 17:25:00	R_3k1AbLJFfaiVNH4	Yes	Yes
15	12	FALSE	2021-02-20 14:21:00	R_2ASjCuLi3IoPhdg	Yes	Yes
15	79	FALSE	2021-02-20 14:21:00	R_6G7AibUljDt9Nw5	Yes	Yes
15	356	FALSE	2021-02-20 14:21:00	R_0THHvCXN712J9Hb	Yes	Yes
15	12	FALSE	2021-02-20 14:21:00	R_50gv8Fpqezp7Iu5	Yes	Yes
15	74	FALSE	2021-02-20 14:21:00	R_9uaqet2bvK6BztD	Yes	Yes
15	11	FALSE	2021-02-20 14:21:00	R_eDxkMAlytGDltlv	Yes	Yes
15	141	FALSE	2021-02-20 14:21:00	R_3IQdfZdq5Pv3KV1	Yes	Yes
15	18	FALSE	2021-02-20 14:21:00	R_2SftUh4zx7CcVJp	Yes	Yes
15	106	FALSE	2021-02-20 14:21:00	R_1DnxL5O5utGt16z	Yes	Yes
15	21	FALSE	2021-02-20 14:21:00	R_YReFIvVDGHPc3Jf	Yes	Yes
15	13	FALSE	2021-02-20 14:21:00	R_3F4FKRzeBUqCSPI	Yes	Yes
15	154	FALSE	2021-02-20 14:21:00	R_r1tKIE7C7PQyQtb	Yes	Yes
15	18	FALSE	2021-02-20 14:21:00	R_25MZOFYjhiNBRPB	Yes	Yes
15	33	FALSE	2021-02-20 14:21:00	R_2Y3xapESf7w607U	Yes	Yes
15	34	FALSE	2021-02-20 14:21:00	R_2qfr9k2iVGOQC6e	Yes	Yes
15	8075	FALSE	2021-02-20 14:21:00	R_bkgDYy5ykzJoTst	Yes	Yes
15	18	FALSE	2021-02-20 14:21:00	R_1DG7ZhZ5Ut8yl3z	Yes	Yes
15	9439	FALSE	2021-02-20 14:21:00	R_1QnHwVGWTVf6jJg	Yes	Yes
15	40	FALSE	2021-02-20 14:22:00	R_3fHKlzYN4pRmH6U	Yes	Yes
15	115	FALSE	2021-02-20 14:22:00	R_1kLmZeMJmv1yGyP	Yes	Yes
15	12	FALSE	2021-02-20 14:22:00	R_3MzB7RsLC8DW8UF	Yes	Yes
15	19	FALSE	2021-02-20 14:22:00	R_3exnpkmSirfZ2Xo	Yes	Yes
15	13	FALSE	2021-02-20 14:22:00	R_2YajbvDaNMS5uAj	Yes	Yes
100	804	TRUE	2021-02-11 13:19:00	R_10AUDMqQZv3t4Nl	Yes	Yes	Yes, I agree to participate.	Pharmacist	Graduate Degree	7	Independent		Small population centre (population between 1,000 and 29,999)	100000	500000		I don't know.. Could be the fact that you're sending mass emails through the University's corporate email servers.	Other:	wrong method of sending email	Other:	Please use bulkmail instead next time	Other:	otherwise this email addess will be blocked	Very uncomfortable	Very uncomfortable	Thanks	No		No
100	691	TRUE	2021-02-04 08:18:00	R_31AA2nl02WFUyEx	Yes	Yes	Yes, I agree to participate.	Pharmacist	BScPharm	5	Chain		Large population centre (population 100,000 and over)	6	5	Decrease	As my practice site is in hospital set up, mainly cancer patient with high dose of opioids, opioid addicted patient discharged from hospital or ER, enfants or senior patient after surgery who atmost risk of opioid overdose we provide naloxone kit. Now a days with Pandemic, hospital surgery service has been reduced which impacted naloxone kit	Reduced traffic inside the pharmacy,No one asking for naloxone		Patients approaching pharmacists more due to medical office closures		Training patients how to administer naloxone over video or phone,Having the pharmacy technician offer naloxone at prescription intake		Very comfortable	Very comfortable		No		No
100	146	FALSE	2021-02-10 14:21:00	R_2PaJ4mPbt78PdmN	Yes	Yes	Yes, I agree to participate.	Pharmacist	BScPharm	11	Chain		Large population centre (population 100,000 and over)	1	0	Decrease	Fewer people leaving the house, suburban area	No one asking for naloxone		Nothing has helped me dispense naloxone during COVID-19		No adaptations have been made		Comfortable	Comfortable		No		No
100	6374	TRUE	2021-01-21 15:26:00	R_10JgMz1xDDW0jqr	Yes	Yes	Yes, I agree to participate.	Pharmacist	BScPharm	15	Chain		Large population centre (population 100,000 and over)	7	4	Decrease	Safety measures and patient concerns have significantly increased delivery and curb-side pickup usage by patients. While this isn't a complete barrier it makes it more challenging to demo the naloxone. We have resorted to counseling over the phone and referring patients to instructional videos online. It's not ideal, but we are trying to adapt to circumstances without sacrificing patient care. In…	Less face-to-face interaction with the public,No one asking for naloxone,Lack of time		Closure of supervised consumption sites,Lack of access to community social supports (e.g., public health nurses),Patients approaching pharmacists more due to medical office closures		Offering to deliver naloxone kits,Training patients how to administer naloxone over video or phone,Having the pharmacy technician offer naloxone at prescription intake		Very comfortable	Comfortable	Something to handout to the the patient so they don't forget how to use it after I call them. It also allows them to share info with caregivers/loved ones/friend.	No		No
100	328	TRUE	2021-02-03 21:58:00	R_1H76peMuYTfJGlb	Yes	Yes	Yes, I agree to participate.	Pharmacist	BScPharm	15	Chain		Large population centre (population 100,000 and over)	2021-02-01	1	Decrease		Reduced traffic inside the pharmacy		Patients are more concerned about being home alone		Offering to deliver naloxone kits,Having the pharmacy technician offer naloxone at prescription intake		Very comfortable	Very comfortable		No		No
44	407	TRUE	2021-02-11 17:52:00	R_3iyQtohm847eRmI	Yes	Yes	Yes, I agree to participate.	Pharmacist	BScPharm	22	Chain		Large population centre (population 100,000 and over)	2	0	Decrease	People don't want to spend extra time on counselling	Less face-to-face interaction with the public,Reduced traffic inside the pharmacy,No one asking for naloxone		Lack of access to community social supports (e.g., public health nurses),Nothing has helped me dispense naloxone during COVID-19		No adaptations have been made		Comfortable	Comfortable	I feel I am motivated more to open a discussion about pt being alone at home, and possible overdose with the prescription meds.	No		No
100	187	TRUE	2021-02-12 05:17:00	R_28P1sCjb0FIXacx	Yes	Yes	Yes, I agree to participate.	Pharmacist	BScPharm	22	Chain		Large population centre (population 100,000 and over)	2	0-1	Decrease	Regulars have theirs. Less pt movement	Less face-to-face interaction with the public,No one asking for naloxone		Nothing has helped me dispense naloxone during COVID-19		No adaptations have been made		Very comfortable	Very comfortable	Proper ppe	No		No
100	257	TRUE	2021-02-11 11:18:00	R_u3UOS7B0yWIM8o1	Yes	Yes	Yes, I agree to participate.	Pharmacist	BScPharm	30	Chain		Large population centre (population 100,000 and over)	~1	0-1	Decrease	decreased traffic, people are not coming out	Less face-to-face interaction with the public,Reduced traffic inside the pharmacy,Difficulty stocking naloxone,No one asking for naloxone		Closure of supervised consumption sites		No adaptations have been made		Neutral	Neutral	no	No		No
44	280	TRUE	2021-02-03 15:44:00	R_12uaMj4ipecXILN	Yes	Yes	Yes, I agree to participate.	Pharmacist	BScPharm	38	Chain		Large population centre (population 100,000 and over)	3	1	Decrease	Staying home	Less face-to-face interaction with the public,Reduced traffic inside the pharmacy		Patients more concerned about respiratory problems during the pandemic,Nothing has helped me dispense naloxone during COVID-19		Offering to deliver naloxone kits		Very comfortable	Very comfortable	No	No		No
44	211	TRUE	2021-02-03 15:22:00	R_3Hv5cLiePrHrz8f	Yes	Yes	Yes, I agree to participate.	Pharmacist	BScPharm	39	Chain		Large population centre (population 100,000 and over)	0.25	0.1	Decrease	lack of support staff	Less face-to-face interaction with the public		Nothing has helped me dispense naloxone during COVID-19		No adaptations have been made		Comfortable	Comfortable		No		No
100	521	TRUE	2021-02-11 22:42:00	R_22lEBdg716F6v3J	Yes	Yes	Yes, I agree to participate.	Pharmacist	BScPharm	4	Chain		Large population centre (population 100,000 and over)	5	2021-03-02	Decrease	Being in less Pt contact compared to before COVID many people don’t want to wait for counselling on opioid medications so we don’t get to recommend Naloxone kit as before	Less face-to-face interaction with the public,Reduced traffic inside the pharmacy		Nothing has helped me dispense naloxone during COVID-19		Training patients how to administer naloxone over video or phone,Other:	Recently I started offering Naloxone kit over phone	Very comfortable	Neutral	People are more concerned about the respiratory issues	No		No
44	35841	TRUE	2021-02-11 21:23:00	R_1LSPSTP7HQNjQGI	Yes	Yes	Yes, I agree to participate.	Pharmacist	BScPharm	50	Chain		Large population centre (population 100,000 and over)	2021-03-02	2021-02-01	Decrease	Lock out	Reduced traffic inside the pharmacy		Lack of access to community social supports (e.g., public health nurses)		No adaptations have been made		Very comfortable	Very comfortable	Helping	No		No
100	237	TRUE	2021-02-07 16:10:00	R_3PcXRaPQk1xlCes	Yes	Yes	Yes, I agree to participate.	Pharmacist	PharmD	2	Chain		Large population centre (population 100,000 and over)	2	1	Decrease	No one wants to come to the pharmacy or leave their house	Less face-to-face interaction with the public,Reduced traffic inside the pharmacy,Pharmacy not offering delivery,Difficulty stocking naloxone,No one asking for naloxone		Nothing has helped me dispense naloxone during COVID-19		No adaptations have been made		Comfortable	Comfortable		No		No
100	102	TRUE	2021-02-04 16:41:00	R_UcCfOUKvcPK5ptL	Yes	Yes	Yes, I agree to participate.	Pharmacist	BScPharm	9	Independent		Large population centre (population 100,000 and over)	0.2	0.1	Decrease	decrease	Less face-to-face interaction with the public		Lack of access to community social supports (e.g., public health nurses),Patients approaching pharmacists more due to medical office closures		No adaptations have been made		Very comfortable	Very comfortable	no	No		No
100	366	TRUE	2021-02-12 11:36:00	R_wT5vVmSXGDJN8AN	Yes	Yes	Yes, I agree to participate.	Pharmacist	BScPharm	10	Independent		Large population centre (population 100,000 and over)	6	2	Decrease		Less face-to-face interaction with the public,Reduced traffic inside the pharmacy		Nothing has helped me dispense naloxone during COVID-19		Offering to deliver naloxone kits,Training patients how to administer naloxone over video or phone		Very comfortable	Very comfortable		No		No
100	226	TRUE	2021-02-11 11:26:00	R_3fTuSX2YKwpnUx9	Yes	Yes	Yes, I agree to participate.	Pharmacist	BScPharm,Graduate Degree	12	Independent		Large population centre (population 100,000 and over)	1	0	Decrease	Lockdown, limited interactions	Less face-to-face interaction with the public,Reduced traffic inside the pharmacy,No one asking for naloxone				Offering to deliver naloxone kits,Training patients how to administer naloxone over video or phone		Very comfortable	Very comfortable		No		No
100	171	TRUE	2021-02-11 11:24:00	R_2f0UOnKlU7MuBwa	Yes	Yes	Yes, I agree to participate.	Pharmacist	PharmD	6	Independent		Large population centre (population 100,000 and over)	0.5	0.25	Decrease	less patient interaction and drug usage	Reduced traffic inside the pharmacy,No one asking for naloxone,Lack of time		Nothing has helped me dispense naloxone during COVID-19		Offering to deliver naloxone kits		Very comfortable	Very comfortable	none	No		No
100	657	TRUE	2021-02-12 09:06:00	R_3fUXUjDhdX46URW	Yes	Yes	Yes, I agree to participate.	Pharmacist	BScPharm	37	Independent	on pharm united	Large population centre (population 100,000 and over)	1		Decrease	decrease	Less face-to-face interaction with the public,Reduced traffic inside the pharmacy,No one asking for naloxone		Patients more concerned about respiratory problems during the pandemic,Patients are more concerned about being home alone,Closure of supervised consumption sites,Lack of access to community social supports (e.g., public health nurses),Nothing has helped me dispense naloxone during COVID-19		Offering to deliver naloxone kits,Training patients how to administer naloxone over video or phone,Having the pharmacy technician offer naloxone at prescription intake		Neutral	Neutral	non	No		No
44	470	TRUE	2021-02-11 20:10:00	R_xa8Xt5naevPKe7D	Yes	Yes	Yes, I agree to participate.	Pharmacist	BScPharm	4	Chain		Medium population centre (population between 30,000 and 99,999)	3	0-1	Decrease		Less face-to-face interaction with the public,Reduced traffic inside the pharmacy,No one asking for naloxone				Training patients how to administer naloxone over video or phone,Other:	Offering of naloxone kit for every opoiod rx	Very comfortable	Very comfortable		No		No
100	247	TRUE	2021-02-11 11:25:00	R_3FV6Fezs0XcheTv	Yes	Yes	Yes, I agree to participate.	Pharmacist	BScPharm	10	Chain		Medium population centre (population between 30,000 and 99,999)	2	1	Decrease		Less face-to-face interaction with the public,Reduced traffic inside the pharmacy,Pharmacy not offering delivery		Patients approaching pharmacists more due to medical office closures		No adaptations have been made		Very comfortable	Very comfortable	None	No		No
100	194	TRUE	2021-01-23 11:11:00	R_2sQKTSJTNrQT1vb	Yes	Yes	Yes, I agree to participate.	Pharmacist	PharmD	2	Chain		Medium population centre (population between 30,000 and 99,999)	2	1	Decrease	Change in practicing location - different population demographics	Less face-to-face interaction with the public,No one asking for naloxone		Lack of access to community social supports (e.g., public health nurses)		No adaptations have been made		Very comfortable	Very comfortable		No		No
100	593	TRUE	2021-02-11 13:29:00	R_1C2er9cXqmfPXbq	Yes	Yes	Yes, I agree to participate.	Pharmacist	PharmD	4	Chain		Medium population centre (population between 30,000 and 99,999)	0.02-0.08	0.02-0.04	Decrease	less people coming out to chain pharmacy to minimize contact with others and avoid waiting in lines	Less face-to-face interaction with the public,Reduced traffic inside the pharmacy,Pharmacy not offering delivery,No one asking for naloxone		Nothing has helped me dispense naloxone during COVID-19		No adaptations have been made		Very comfortable	Very comfortable		No		No
100	1731	TRUE	2021-01-22 11:50:00	R_1IYqUzt6WtwoPrI	Yes	Yes	Yes, I agree to participate.	Pharmacist	BScPharm	2	Independent		Medium population centre (population between 30,000 and 99,999)	0.125	0.083	Decrease	Less people walk in	Less face-to-face interaction with the public,Reduced traffic inside the pharmacy,No one asking for naloxone		Nothing has helped me dispense naloxone during COVID-19		No adaptations have been made		Very comfortable	Very comfortable		No		No
44	250	TRUE	2021-02-11 16:25:00	R_1eVqTMAueIcaxt3	Yes	Yes	Yes, I agree to participate.	Pharmacist	BScPharm	35	Independent		Medium population centre (population between 30,000 and 99,999)	1	0.5	Decrease	less people coming in the pharmacy	Less face-to-face interaction with the public,Reduced traffic inside the pharmacy,No one asking for naloxone		Patients approaching pharmacists more due to medical office closures		No adaptations have been made		Very comfortable	Very comfortable	no	No		No
44	271	TRUE	2021-02-11 18:37:00	R_2QlcwJ1nXDXwhZl	Yes	Yes	Yes, I agree to participate.	Pharmacist	BScPharm	40	Independent		Medium population centre (population between 30,000 and 99,999)	0.25	0.125	Decrease	Public awareness	Less face-to-face interaction with the public,Reduced traffic inside the pharmacy		Nothing has helped me dispense naloxone during COVID-19		Offering to deliver naloxone kits,Training patients how to administer naloxone over video or phone		Very comfortable	Very comfortable	No	No		No
100	449	TRUE	2021-02-11 12:35:00	R_12ooeAiLlr8BZ8D	Yes	Yes	Yes, I agree to participate.	Pharmacist	BScPharm,Graduate Degree	7			Medium population centre (population between 30,000 and 99,999)	3	2021-02-01	Decrease	Lockdowns and limited public transportation bus services	Less face-to-face interaction with the public,Reduced traffic inside the pharmacy		Closure of supervised consumption sites,Lack of access to community social supports (e.g., public health nurses)		Offering to deliver naloxone kits		Very comfortable	Comfortable		Yes		No
100	610	TRUE	2021-02-04 15:17:00	R_3r02BDl5s3crhoa	Yes	Yes	Yes, I agree to participate.	Pharmacy technician	Graduate Degree,Pharmacy technician training	2	Banner		Small population centre (population between 1,000 and 29,999)	3	1	Decrease	lack of social distancing for naloxone consultations	Less face-to-face interaction with the public,Reduced traffic inside the pharmacy		Nothing has helped me dispense naloxone during COVID-19		No adaptations have been made		Comfortable	Neutral		No		Yes	Before the COVID-19 pandemic
44	320	TRUE	2021-02-11 19:32:00	R_20MPp8IUwstRqdP	Yes	Yes	Yes, I agree to participate.	Pharmacist	BScPharm	20	Banner		Small population centre (population between 1,000 and 29,999)	4	2	Decrease	lockdown	Less face-to-face interaction with the public,Reduced traffic inside the pharmacy,Other:	not enough reimbursement from MOH	Lack of access to community social supports (e.g., public health nurses),Patients approaching pharmacists more due to medical office closures		Offering to deliver naloxone kits,Training patients how to administer naloxone over video or phone,Other:	offer Naloxone when an opioid is dispensed	Very comfortable	Very comfortable	having to inject two patients just outside the pharmacy where they overdosed	No		No
44	297	TRUE	2021-02-11 19:33:00	R_71yJ7NII0C7Fag1	Yes	Yes	Yes, I agree to participate.	Pharmacist	BScPharm	NR	Banner		Small population centre (population between 1,000 and 29,999)	0.25	0.15	Decrease	Low number of new customers	Less face-to-face interaction with the public,Reduced traffic inside the pharmacy,No one asking for naloxone		Nothing has helped me dispense naloxone during COVID-19		No adaptations have been made		Very comfortable	Very comfortable	None	No		No
44	211	TRUE	2021-02-03 15:46:00	R_tPS0O9n2uYc567f	Yes	Yes	Yes, I agree to participate.	Pharmacist	BScPharm	11	Chain		Small population centre (population between 1,000 and 29,999)	2	1	Decrease	Decrease	Less face-to-face interaction with the public,No one asking for naloxone,Lack of time		Nothing has helped me dispense naloxone during COVID-19		Training patients how to administer naloxone over video or phone		Very comfortable	Neutral	Nonw	No		No
100	196	TRUE	2021-02-04 18:42:00	R_2D1uVOIh3U0cET2	Yes	Yes	Yes, I agree to participate.	Pharmacist	BScPharm	11	Chain		Small population centre (population between 1,000 and 29,999)	2	1	Decrease	lockdowns	Reduced traffic inside the pharmacy,No one asking for naloxone		Closure of supervised consumption sites,Lack of access to community social supports (e.g., public health nurses)		Offering to deliver naloxone kits		Very comfortable	Very comfortable	N/A	No		No
100	542	TRUE	2021-02-08 16:11:00	R_2VgYUgh9YhZgwUk	Yes	Yes	Yes, I agree to participate.	Pharmacist	BScPharm	36	Chain		Small population centre (population between 1,000 and 29,999)	0.125	0.0625	Decrease	less clientele coming in store	Less face-to-face interaction with the public,Reduced traffic inside the pharmacy,No one asking for naloxone		Nothing has helped me dispense naloxone during COVID-19		No adaptations have been made		Comfortable	Comfortable	no	No		No
100	304	TRUE	2021-02-03 20:32:00	R_3qJa4XpLpHfEBPw	Yes	Yes	Yes, I agree to participate.	Pharmacist	BScPharm,Graduate Degree	12	Chain		Small population centre (population between 1,000 and 29,999)	4	1	Decrease		No one asking for naloxone		Nothing has helped me dispense naloxone during COVID-19		Other:	Offering nalxone kit when picking up Rx	Very comfortable	Very comfortable	No	No		No
100	243	TRUE	2021-02-11 15:51:00	R_3gOAgyrxH9k0vQ5	Yes	Yes	Yes, I agree to participate.	Pharmacist	PharmD	25	Chain		Small population centre (population between 1,000 and 29,999)	2	1	Decrease	no comment	Less face-to-face interaction with the public,No one asking for naloxone		Nothing has helped me dispense naloxone during COVID-19		Training patients how to administer naloxone over video or phone,Having the pharmacy technician offer naloxone at prescription intake		Very comfortable	Very comfortable	no comment	No		No
44	313	TRUE	2021-02-11 20:30:00	R_RQqGHRJy7rUguDD	Yes	Yes	Yes, I agree to participate.	Pharmacist	BScPharm	32	Independent		Small population centre (population between 1,000 and 29,999)	1	0	Decrease	never dispensed a lot of them so number not really significantly different	Less face-to-face interaction with the public,No one asking for naloxone		Nothing has helped me dispense naloxone during COVID-19		No adaptations have been made		Comfortable	Comfortable		No		No
100	413	TRUE	2021-02-05 10:58:00	R_2qyn9XBayGAKz8L	Yes	Yes	Yes, I agree to participate.	Pharmacist	BScPharm	42	Independent		Small population centre (population between 1,000 and 29,999)	1	0	Decrease	decline in business due to lockout	Reduced traffic inside the pharmacy		Nothing has helped me dispense naloxone during COVID-19		No adaptations have been made		Comfortable	Neutral		No		No
100	350	TRUE	2021-02-11 12:33:00	R_2uNB2ncdeX1tOPY	Yes	Yes	Yes, I agree to participate.	Pharmacist	BScPharm,Graduate Degree,Hospital Residency	30	Independent		Small population centre (population between 1,000 and 29,999)	0.1	0	Decrease		Less face-to-face interaction with the public,Reduced traffic inside the pharmacy,No one asking for naloxone,Lack of time,Other:	Manufacturer does not take expired Naloxone back for credit (from pharmacy stock)	Nothing has helped me dispense naloxone during COVID-19		No adaptations have been made		Very comfortable	Very comfortable	no	No		No
100	254	TRUE	2021-02-04 12:04:00	R_3hiMooizuJNhoQ4	Yes	Yes	Yes, I agree to participate.	Pharmacist	PharmD	2	Independent		Small population centre (population between 1,000 and 29,999)	2021-03-02	0-1	Decrease	Not seeing as many patients in the store, less requests for it	Less face-to-face interaction with the public,Reduced traffic inside the pharmacy,No one asking for naloxone		Nothing has helped me dispense naloxone during COVID-19		No adaptations have been made		Comfortable	Comfortable	no	No		No
100	1326	TRUE	2021-02-14 23:49:00	R_30uiXHPvC2QqRUL	Yes	Yes	Yes, I agree to participate.	Pharmacist	BScPharm	24	Banner		Large population centre (population 100,000 and over)	0.25	0.125	Decrease	Less traffic	Less face-to-face interaction with the public,Reduced traffic inside the pharmacy		Patients approaching pharmacists more due to medical office closures		No adaptations have been made		Very comfortable	Very comfortable	None	No		No
100	190	TRUE	2021-02-16 21:43:00	R_ewYIu8qpsPMCg5b	Yes	Yes	Yes, I agree to participate.	Pharmacist	BScPharm	28	Chain		Large population centre (population 100,000 and over)	2	1	Decrease	less contact with customers	Less face-to-face interaction with the public,Reduced traffic inside the pharmacy,Lack of time		Patients more concerned about respiratory problems during the pandemic		Training patients how to administer naloxone over video or phone			Very comfortable	doing it virtual	No		No
96	341	FALSE	2021-02-20 14:22:00	R_23sYEy6ASL3CONH	Yes	Yes	Yes, I agree to participate.	Pharmacist	BScPharm	30	Chain		Large population centre (population 100,000 and over)	2	0-1	Decrease	close contact to train/educate on proper use of kit and covid-19	Less face-to-face interaction with the public,Reduced traffic inside the pharmacy,Lack of time		Patients more concerned about respiratory problems during the pandemic,Closure of supervised consumption sites,Patients approaching pharmacists more due to medical office closures		Having the pharmacy technician offer naloxone at prescription intake		Very comfortable	Uncomfortable	no possibly ppe slightly	No		No
100	255	TRUE	2021-02-16 14:55:00	R_Zwq8gYe13LLcOUF	Yes	Yes	Yes, I agree to participate.	Pharmacist	BScPharm	5	Independent		Large population centre (population 100,000 and over)	30	10	Decrease		Less face-to-face interaction with the public,Reduced traffic inside the pharmacy,Pharmacy not offering delivery,Difficulty stocking naloxone		Patients more concerned about respiratory problems during the pandemic,Patients are more concerned about being home alone,Closure of supervised consumption sites,Lack of access to community social supports (e.g., public health nurses),Patients approaching pharmacists more due to medical office closures,Nothing has helped me dispense naloxone during COVID-19		Offering to deliver naloxone kits,Training patients how to administer naloxone over video or phone		Very comfortable	Neutral		Yes	Before the COVID-19 pandemic	No
100	554	TRUE	2021-02-17 11:05:00	R_1H8A6x4Mk6ZTMQ3	Yes	Yes	Yes, I agree to participate.	Pharmacist	BScPharm	9	Independent		Large population centre (population 100,000 and over)	1	0	Decrease	N/A	Less face-to-face interaction with the public,Reduced traffic inside the pharmacy,No one asking for naloxone		Other:	N/A	No adaptations have been made		Comfortable	Neutral	No	No		No
100	280	TRUE	2021-02-16 17:10:00	R_1ODkRaXep27UR6m	Yes	Yes	Yes, I agree to participate.	Pharmacist	BScPharm	34	Other	hospital out patient pharmacy	Large population centre (population 100,000 and over)	1	0	Decrease	screening to come into the hospital	Reduced traffic inside the pharmacy		Patients approaching pharmacists more due to medical office closures		No adaptations have been made		Neutral	Neutral		No		No
100	670	TRUE	2021-02-17 06:51:00	R_3m9y4XHagShUs2L	Yes	Yes	Yes, I agree to participate.	Pharmacist	BScPharm	8	Chain		Medium population centre (population between 30,000 and 99,999)	2	0	Decrease	Patients limit the times as much as they can to come to the pharmacy	Less face-to-face interaction with the public,Reduced traffic inside the pharmacy,No one asking for naloxone		Patients more concerned about respiratory problems during the pandemic,Patients are more concerned about being home alone,Lack of access to community social supports (e.g., public health nurses)		No adaptations have been made		Very comfortable	Very comfortable	I never delivered naloxone kits for my patients as I am not comfortable. May be if there is delivery procedures, I feel more comfortable to deliver naloxone kits!	No		Yes	Before the COVID-19 pandemic
100	849	TRUE	2021-02-16 13:20:00	R_3JpUa9KDLO2aF5p	Yes	Yes	Yes, I agree to participate.	Pharmacist	BScPharm	8	Independent		Medium population centre (population between 30,000 and 99,999)	2	1	Decrease	Lack of direct contact with patients. More communication is taking place over the phone.	Less face-to-face interaction with the public,Reduced traffic inside the pharmacy,No one asking for naloxone		Nothing has helped me dispense naloxone during COVID-19		No adaptations have been made		Neutral	Neutral	no	No		No
100	689	TRUE	2021-02-17 17:42:00	R_22DiTJ8XP05erFV	Yes	Yes	Yes, I agree to participate.	Pharmacist	BScPharm	16	Independent		Medium population centre (population between 30,000 and 99,999)	1	0	Decrease	Patients refused to get it, saying they do not need it.	Reduced traffic inside the pharmacy,No one asking for naloxone,Other:	shorter communication time in dispensary	Nothing has helped me dispense naloxone during COVID-19		No adaptations have been made		Comfortable	Comfortable	I do not feel any difference	No		No
100	3579	TRUE	2021-02-17 12:00:00	R_1LSegWbn1jafhse	Yes	Yes	Yes, I agree to participate.	Pharmacist	BScPharm	40	Other	all of the avove	Population centre with population less than 1,000	1	0	Decrease	no impact	No one asking for naloxone		Nothing has helped me dispense naloxone during COVID-19		No adaptations have been made		Comfortable	Comfortable		No		No
100	157	TRUE	2021-02-17 19:23:00	R_1eW95GbT844nr01	Yes	Yes	Yes, I agree to participate.	Pharmacist	BScPharm	12	Chain		Small population centre (population between 1,000 and 29,999)	3	0-1	Decrease	We were pro-active in making sure everyone got one at the start of the pandemic (March-May)	No one asking for naloxone		Nothing has helped me dispense naloxone during COVID-19		No adaptations have been made		Very comfortable	Very comfortable		No		Yes	Before the COVID-19 pandemic
96	247	FALSE	2021-02-20 14:22:00	R_WqRKiUHqdj2A5XP	Yes	Yes	Yes, I agree to participate.	Pharmacist	BScPharm	15	Chain		Small population centre (population between 1,000 and 29,999)	2	1	Decrease	Priorities changes	Less face-to-face interaction with the public,Reduced traffic inside the pharmacy,No one asking for naloxone,Lack of time		Patients approaching pharmacists more due to medical office closures		No adaptations have been made		Very comfortable	Neutral	The concern of growing people isolation	No		No
100	246	TRUE	2021-02-16 17:51:00	R_DczuN2pdgI09xOp	Yes	Yes	Yes, I agree to participate.	Pharmacist	BScPharm	26	Chain		Small population centre (population between 1,000 and 29,999)	1	0	Decrease	not sure	Less face-to-face interaction with the public,Reduced traffic inside the pharmacy,No one asking for naloxone		Nothing has helped me dispense naloxone during COVID-19		Having the pharmacy technician offer naloxone at prescription intake		Comfortable	Comfortable	n/a	No		No
100	304	TRUE	2021-02-16 19:24:00	R_1IbfN5i8EaXIGAy	Yes	Yes	Yes, I agree to participate.	Pharmacist	BScPharm	38	Chain		Small population centre (population between 1,000 and 29,999)	1	0	Decrease	lockdowns keeping people out of stores	Less face-to-face interaction with the public,Reduced traffic inside the pharmacy,No one asking for naloxone		Nothing has helped me dispense naloxone during COVID-19		No adaptations have been made		Comfortable	Comfortable	no	No		No
100	540	TRUE	2021-02-16 18:12:00	R_Cdj5gaG9ilTOiEV	Yes	Yes	Yes, I agree to participate.	Pharmacist	BScPharm	42	Other	self employed Locum	Small population centre (population between 1,000 and 29,999)	3	0	Decrease	unkown	Less face-to-face interaction with the public,Reduced traffic inside the pharmacy,No one asking for naloxone		Lack of access to community social supports (e.g., public health nurses)		Offering to deliver naloxone kits,Training patients how to administer naloxone over video or phone		Very comfortable	Very comfortable		No		No
100	308	TRUE	2021-02-16 14:21:00	R_2D0LECalwmu9VoH	Yes	Yes	Yes, I agree to participate.	Pharmacist	BScPharm,Hospital Residency	25	Chain		Large population centre (population 100,000 and over)	2021-03-02	2021-02-01	Decrease	Less people physically coming into the pharmacy	Less face-to-face interaction with the public,Reduced traffic inside the pharmacy,Difficulty stocking naloxone,No one asking for naloxone		Nothing has helped me dispense naloxone during COVID-19		No adaptations have been made		Comfortable	Comfortable		No		No
100	313	TRUE	2021-02-16 15:33:00	R_1qdGPcTY6cHA1lG	Yes	Yes	Yes, I agree to participate.	Pharmacist	BScPharm,PharmD	35	Banner		Large population centre (population 100,000 and over)	1	0-1	Decrease	Decrease in dispensing - less foot traffic into the store, practice now also not new, less demand	Less face-to-face interaction with the public,Reduced traffic inside the pharmacy,No one asking for naloxone,Other:	decreased demand	Nothing has helped me dispense naloxone during COVID-19		No adaptations have been made		Comfortable	Comfortable	Not really	No		No
100	261	TRUE	2021-02-18 22:41:00	R_2EirWLBCtkOLMeL	Yes	Yes	Yes, I agree to participate.	Pharmacist	Graduate Degree	5	Banner		Large population centre (population 100,000 and over)	1	0	Decrease	Awareness of patient , changing shopping habits	Less face-to-face interaction with the public,Reduced traffic inside the pharmacy		Nothing has helped me dispense naloxone during COVID-19		Training patients how to administer naloxone over video or phone		Very comfortable	Very comfortable		No		No
100	236	TRUE	2021-02-16 12:31:00	R_2TZu9bwtL6X3zCS	Yes	Yes	Yes, I agree to participate.	Pharmacist	Graduate Degree	15	Independent		Medium population centre (population between 30,000 and 99,999)	2	1	Decrease	Decreased	Less face-to-face interaction with the public		Nothing has helped me dispense naloxone during COVID-19		Offering to deliver naloxone kits,Training patients how to administer naloxone over video or phone,Having the pharmacy technician offer naloxone at prescription intake		Comfortable	Neutral		No		No
100	222	TRUE	2021-02-17 07:34:00	R_1Ks7iaV683pyH2V	Yes	Yes	Yes, I agree to participate.	Pharmacist	Graduate Degree	6	Chain		Small population centre (population between 1,000 and 29,999)	3	0	Decrease	Decrease	Other:	Nalo one kits not available through our supplier like mckess	Patients approaching pharmacists more due to medical office closures		Training patients how to administer naloxone over video or phone		Very comfortable	Comfortable	Plexiglass in pharmacy	No		No
100	260	TRUE	2021-02-12 16:37:00	R_SYMQ37QX2FP8cPn	Yes	Yes	Yes, I agree to participate.	Pharmacist	BScPharm	25	Banner		Large population centre (population 100,000 and over)	0	0	Equal		Pharmacy not offering delivery,No one asking for naloxone		Nothing has helped me dispense naloxone during COVID-19		No adaptations have been made		Uncomfortable	Neutral		No		No
100	51812	TRUE	2021-02-04 06:02:00	R_8jnC8G98U1jlLKF	Yes	Yes	Yes, I agree to participate.	Pharmacist	BScPharm	40	Banner		Large population centre (population 100,000 and over)	0	0	Equal	In light of media reports,I’m surprised by the numbers.	No one asking for naloxone		Other:	Unknown	No adaptations have been made		Comfortable	Comfortable	Place of work adheres to transmission prevention protocols. Free medication delivery, evolving covid knowledge, ie customers able to self select OTCs without risk of transmission.	No		No
100	256	TRUE	2021-02-11 11:45:00	R_8ifeirf4oVbd5Kh	Yes	Yes	Yes, I agree to participate.	Pharmacist	BScPharm	49	Banner		Large population centre (population 100,000 and over)	0.1	0.1	Equal		Less face-to-face interaction with the public,Reduced traffic inside the pharmacy,No one asking for naloxone		Nothing has helped me dispense naloxone during COVID-19		Offering to deliver naloxone kits,Training patients how to administer naloxone over video or phone,Having the pharmacy technician offer naloxone at prescription intake		Very comfortable	Very comfortable		No		No
44	101	TRUE	2021-02-11 13:43:00	R_24OEh9mBdFhX3V1	Yes	Yes	Yes, I agree to participate.	Pharmacist	BScPharm	31	Banner		Large population centre (population 100,000 and over)	1	1	Equal				Patients are more concerned about being home alone,Lack of access to community social supports (e.g., public health nurses),Patients approaching pharmacists more due to medical office closures		Having the pharmacy technician offer naloxone at prescription intake		Very comfortable	Very comfortable		No		No
100	1091	TRUE	2021-02-08 11:09:00	R_tFLYJ412NsEEHfz	Yes	Yes	Yes, I agree to participate.	Pharmacist	BScPharm	34	Banner		Large population centre (population 100,000 and over)	0-1	0-1	Equal	I am trying to educate patients on the importance of having a naloxone kit in the home for safety reasons more diligently now due to the COVID 19 pandemic. Unfortunately, the uptake of naloxone kits by patients has not changed much at our pharmacy.	No one asking for naloxone,Other:	Many of our customers feel that they do not need a naloxone kit even when they are provided information on why they should have a naloxone kit.	Patients more concerned about respiratory problems during the pandemic,Lack of access to community social supports (e.g., public health nurses)		No adaptations have been made		Comfortable	Comfortable	no	No		No
44	273	TRUE	2021-02-03 16:27:00	R_1KXgUrq2YwKF6bn	Yes	Yes	Yes, I agree to participate.	Pharmacist	BScPharm	7	Chain		Large population centre (population 100,000 and over)	0	0	Equal		Less face-to-face interaction with the public,Reduced traffic inside the pharmacy,Pharmacy not offering delivery,No one asking for naloxone		Closure of supervised consumption sites,Lack of access to community social supports (e.g., public health nurses),Patients approaching pharmacists more due to medical office closures		No adaptations have been made		Neutral	Neutral		No		No
100	177	TRUE	2021-02-12 15:37:00	R_2WxwDhlM3eQiWLI	Yes	Yes	Yes, I agree to participate.	Pharmacist	BScPharm	31	Chain		Large population centre (population 100,000 and over)	0	0	Equal		No one asking for naloxone		Nothing has helped me dispense naloxone during COVID-19		No adaptations have been made		Uncomfortable	Uncomfortable		No		No
100	207	TRUE	2021-02-04 13:32:00	R_cZmgwYCF8Sa2FPz	Yes	Yes	Yes, I agree to participate.	Pharmacist	PharmD	2	Chain		Large population centre (population 100,000 and over)	0	0	Equal		No one asking for naloxone		Nothing has helped me dispense naloxone during COVID-19		No adaptations have been made		Comfortable	Comfortable	no	No		No
100	285	TRUE	2021-02-12 08:20:00	R_2xSg04Ky7MkFcCa	Yes	Yes	Yes, I agree to participate.	Pharmacist	BScPharm	8	Chain		Large population centre (population 100,000 and over)	1	1	Equal		Less face-to-face interaction with the public,Reduced traffic inside the pharmacy		Patients are more concerned about being home alone,Lack of access to community social supports (e.g., public health nurses)		Offering to deliver naloxone kits		Very comfortable	Very comfortable		No		No
100	132	TRUE	2021-02-05 09:29:00	R_3htGcl0PFD24lZ3	Yes	Yes	Yes, I agree to participate.	Pharmacist	BScPharm	12	Chain		Large population centre (population 100,000 and over)	1	1	Equal		Other:	Really no change	Nothing has helped me dispense naloxone during COVID-19		No adaptations have been made		Very comfortable	Very comfortable		No		No
100	166	TRUE	2021-02-11 12:16:00	R_3HZFgxQl7Y7OKZ0	Yes	Yes	Yes, I agree to participate.	Pharmacist	BScPharm	22	Chain		Large population centre (population 100,000 and over)	1	1	Equal		No one asking for naloxone,Lack of time		Nothing has helped me dispense naloxone during COVID-19		No adaptations have been made		Neutral	Neutral	No	No		No
100	157	TRUE	2021-02-11 12:23:00	R_7UqCNVpkqTDjkM9	Yes	Yes	Yes, I agree to participate.	Pharmacist	BScPharm	30	Chain		Large population centre (population 100,000 and over)	1	1	Equal		Reduced traffic inside the pharmacy		Patients approaching pharmacists more due to medical office closures		Offering to deliver naloxone kits,Training patients how to administer naloxone over video or phone,Other:	Wearing face shield in addition to mask for in person training	Very comfortable	Very comfortable	No	No		No
100	495	TRUE	2021-02-11 12:09:00	R_06PioEtzzk1ut4B	Yes	Yes	Yes, I agree to participate.	Pharmacist	BScPharm,Graduate Degree	10	Chain		Large population centre (population 100,000 and over)	1	1	Equal		Reduced traffic inside the pharmacy,No one asking for naloxone,Lack of time		Nothing has helped me dispense naloxone during COVID-19		Having the pharmacy technician offer naloxone at prescription intake		Comfortable	Comfortable		No		No
44	340	TRUE	2021-02-12 05:46:00	R_3lAfOAKVqcuGU4K	Yes	Yes	Yes, I agree to participate.	Pharmacist	PharmD	21	Chain		Large population centre (population 100,000 and over)	1	1	Equal				Patients approaching pharmacists more due to medical office closures		No adaptations have been made		Comfortable	Comfortable		No		No
100	200	TRUE	2021-02-03 19:23:00	R_1d6quI3vi0vPA1G	Yes	Yes	Yes, I agree to participate.	Pharmacist	BScPharm	21	Chain		Large population centre (population 100,000 and over)	2	2	Equal		Less face-to-face interaction with the public,Lack of time		Patients are more concerned about being home alone		No adaptations have been made		Comfortable	Comfortable		No		No
100	376	TRUE	2021-02-03 21:17:00	R_OCLWNYQ5HpSw3Zv	Yes	Yes	Yes, I agree to participate.	Pharmacist	BScPharm	12	Chain		Large population centre (population 100,000 and over)	0-1	0-1	Equal	No	No one asking for naloxone				No adaptations have been made		Very comfortable	Very comfortable	No obstacles at all.	No		No
100	260	TRUE	2021-02-11 11:27:00	R_3qQCwt2IS6fOwBS	Yes	Yes	Yes, I agree to participate.	Pharmacist	PharmD	4	Chain		Large population centre (population 100,000 and over)	0-1	0-1	Equal		Lack of time		Other:	Patients requests for friends as well police officers/paramedics and firefighters	No adaptations have been made		Comfortable	Comfortable		No		No
100	183	TRUE	2021-02-11 11:54:00	R_ThiuMs2keXXJThf	Yes	Yes	Yes, I agree to participate.	Pharmacist	BScPharm	25	Independent		Large population centre (population 100,000 and over)	0	0	Equal		No one asking for naloxone		Patients approaching pharmacists more due to medical office closures		Training patients how to administer naloxone over video or phone		Neutral	Neutral	no	No		No
100	205	TRUE	2021-02-11 11:57:00	R_1nMWJpUBhN2I3i4	Yes	Yes	Yes, I agree to participate.	Pharmacist	BScPharm	25	Independent		Large population centre (population 100,000 and over)	0	0	Equal		Less face-to-face interaction with the public,Reduced traffic inside the pharmacy,No one asking for naloxone		Nothing has helped me dispense naloxone during COVID-19		No adaptations have been made		Comfortable	Comfortable		No		No
100	155	TRUE	2021-02-03 15:22:00	R_3JzrXxVh8pcRn9k	Yes	Yes	Yes, I agree to participate.	Pharmacist	BScPharm	29	Independent		Large population centre (population 100,000 and over)	0	0	Equal		No one asking for naloxone		Nothing has helped me dispense naloxone during COVID-19		No adaptations have been made		Very comfortable	Very comfortable		No		No
100	141	TRUE	2021-02-06 16:50:00	R_XY63d2BhL9rVuZH	Yes	Yes	Yes, I agree to participate.	Pharmacist	BScPharm	29	Independent		Large population centre (population 100,000 and over)	0	0	Equal		Reduced traffic inside the pharmacy,No one asking for naloxone		Patients more concerned about respiratory problems during the pandemic,Nothing has helped me dispense naloxone during COVID-19		No adaptations have been made		Comfortable	Comfortable		No		No
44	593	TRUE	2021-02-09 08:45:00	R_bsflUILVGwNS7F7	Yes	Yes	Yes, I agree to participate.	Pharmacist	BScPharm,Hospital Residency	30	Independent		Large population centre (population 100,000 and over)	0	0	Equal	We rarely dispense Naloxone, we do keep it in stock and dispense it on request.	Less face-to-face interaction with the public,Reduced traffic inside the pharmacy,No one asking for naloxone		Nothing has helped me dispense naloxone during COVID-19		No adaptations have been made		Comfortable	Comfortable	No, I have not changed my approach to dispensing naloxone.	No		No
100	141	TRUE	2021-02-03 16:13:00	R_1hSeOlijMHxc51d	Yes	Yes	Yes, I agree to participate.	Pharmacist	PharmD	5	Independent		Large population centre (population 100,000 and over)	0	0	Equal		No one asking for naloxone		Nothing has helped me dispense naloxone during COVID-19		No adaptations have been made		Uncomfortable	Uncomfortable		No		No
100	123	TRUE	2021-02-03 14:22:00	R_W6eNA4iCSvpWB69	Yes	Yes	Yes, I agree to participate.	Pharmacist	BScPharm	20	Independent		Large population centre (population 100,000 and over)	1	1	Equal		Less face-to-face interaction with the public		Nothing has helped me dispense naloxone during COVID-19		No adaptations have been made		Very comfortable	Very comfortable		Yes	Before the COVID-19 pandemic	No
100	167	TRUE	2021-02-11 11:33:00	R_D8fmcR5R1o70pEJ	Yes	Yes	Yes, I agree to participate.	Pharmacist	BScPharm	29	Independent		Large population centre (population 100,000 and over)	1	1	Equal		Less face-to-face interaction with the public,Reduced traffic inside the pharmacy,No one asking for naloxone		Nothing has helped me dispense naloxone during COVID-19		No adaptations have been made		Very comfortable	Very comfortable		No		No
100	417	TRUE	2021-02-11 16:16:00	R_3oZaBD1z4YIpZKD	Yes	Yes	Yes, I agree to participate.	Pharmacist	BScPharm,Graduate Degree,Hospital Residency	28	Independent		Large population centre (population 100,000 and over)	0-1	0-1	Equal	I think people are not going to the pharmacy to ask for kits. The pharmacy I work in has remarkably few opioid prescriptions.	Less face-to-face interaction with the public,No one asking for naloxone		Nothing has helped me dispense naloxone during COVID-19		No adaptations have been made,Other:	I would certainly accommodate customers but this specific need has not arisen.	Very comfortable	Very comfortable	No. I train large numbers of first spiders on naloxone on a regular basis using a 1 hour presentation on opioids. I’m very comfortable with the topic.	No		No
100	286	TRUE	2021-02-03 14:39:00	R_2tygfNsL8suOeSn	Yes	Yes	Yes, I agree to participate.	Pharmacist	BScPharm	49	Independent		Large population centre (population 100,000 and over)	0-1	0-1	Equal	Mainly senior clientele. All regular opioid users have a naloxone kit.	Reduced traffic inside the pharmacy		Patients are more concerned about being home alone,Closure of supervised consumption sites		No adaptations have been made		Very comfortable	Very comfortable	No	No		No
100	192	FALSE	2021-01-25 14:00:00	R_323h6fESCLic9wJ	Yes	Yes	Yes, I agree to participate.	Pharmacist	BScPharm	38	Other		Large population centre (population 100,000 and over)	0	0	Equal	.	No one asking for naloxone,Lack of time		Patients more concerned about respiratory problems during the pandemic,Closure of supervised consumption sites		No adaptations have been made		Neutral	Comfortable	m	No		No
44	429	TRUE	2021-02-11 17:43:00	R_1dmYGKZ46T49UiW	Yes	Yes	Yes, I agree to participate.	Pharmacist	BScPharm	14	Banner		Medium population centre (population between 30,000 and 99,999)	0	0	Equal		Other:	none	Patients more concerned about respiratory problems during the pandemic,Patients are more concerned about being home alone		No adaptations have been made		Comfortable	Comfortable		No		No
100	456	TRUE	2021-02-11 11:22:00	R_yxv9t2truFyEKVH	Yes	Yes	Yes, I agree to participate.	Pharmacist	BScPharm	12	Chain		Medium population centre (population between 30,000 and 99,999)	0	0	Equal	Pandemic	Less face-to-face interaction with the public,Pharmacy not offering delivery,No one asking for naloxone		Closure of supervised consumption sites,Lack of access to community social supports (e.g., public health nurses)		No adaptations have been made		Very comfortable	Very comfortable	Nothing	No		No
100	232	TRUE	2021-01-22 12:42:00	R_21pIvjatAuCUltP	Yes	Yes	Yes, I agree to participate.	Pharmacist	PharmD	3.5	Chain		Medium population centre (population between 30,000 and 99,999)	0.25	0.25	Equal		No one asking for naloxone		Nothing has helped me dispense naloxone during COVID-19		No adaptations have been made		Very comfortable	Comfortable		No		No
96	173	TRUE	2021-02-03 15:31:00	R_1OlS0YXbFkv5UeB	Yes	Yes	Yes, I agree to participate.	Pharmacist	BScPharm	15	Chain		Medium population centre (population between 30,000 and 99,999)	1	1	Equal		Less face-to-face interaction with the public		Lack of access to community social supports (e.g., public health nurses),Patients approaching pharmacists more due to medical office closures		No adaptations have been made		Very comfortable	Very comfortable		No		Yes	Both before and during the COVID-19 pandemic
100	197	TRUE	2021-02-11 11:54:00	R_2ds7gQzq7rry4wB	Yes	Yes	Yes, I agree to participate.	Pharmacist	PharmD	3	Chain		Medium population centre (population between 30,000 and 99,999)	1	1	Equal	Where I work, I have not seen many changes. I have a large number of methadone patients	Reduced traffic inside the pharmacy		Nothing has helped me dispense naloxone during COVID-19		No adaptations have been made		Very comfortable	Very comfortable		No		No
100	357	TRUE	2021-02-11 17:32:00	R_33a52AnIeMMlfd5	Yes	Yes	Yes, I agree to participate.	Pharmacist	PharmD	24	Chain		Medium population centre (population between 30,000 and 99,999)	1	1	Equal		Less face-to-face interaction with the public,No one asking for naloxone		Patients approaching pharmacists more due to medical office closures		Offering to deliver naloxone kits		Very comfortable	Very comfortable		No		No
100	303	TRUE	2021-02-03 17:29:00	R_1mUe7zbdVIzIRuf	Yes	Yes	Yes, I agree to participate.	Pharmacist	BScPharm	35	Chain		Medium population centre (population between 30,000 and 99,999)	2	2	Equal		Less face-to-face interaction with the public,No one asking for naloxone		Patients are more concerned about being home alone,Lack of access to community social supports (e.g., public health nurses),Patients approaching pharmacists more due to medical office closures		No adaptations have been made		Comfortable	Comfortable		No		No
100	186	FALSE	2021-02-12 12:03:00	R_5p3cqSNvSfAPNAJ	Yes	Yes	Yes, I agree to participate.	Pharmacist	BScPharm	11	Chain		Medium population centre (population between 30,000 and 99,999)	0-1	0-1	Equal	Have not seen a difference	Reduced traffic inside the pharmacy		Patients approaching pharmacists more due to medical office closures		Training patients how to administer naloxone over video or phone		Comfortable	Comfortable	No	No		No
100	192	TRUE	2021-02-11 13:32:00	R_1QxBipnnPUCbPzk	Yes	Yes	Yes, I agree to participate.	Pharmacist	BScPharm	5	Independent		Medium population centre (population between 30,000 and 99,999)	2	2	Equal		Less face-to-face interaction with the public,Reduced traffic inside the pharmacy,No one asking for naloxone		Nothing has helped me dispense naloxone during COVID-19		No adaptations have been made		Very comfortable	Very comfortable		No		No
100	419	TRUE	2021-02-04 05:22:00	R_30oV9QpziMdUEy1	Yes	Yes	Yes, I agree to participate.	Pharmacist	BScPharm	36	Independent		Medium population centre (population between 30,000 and 99,999)	2	2	Equal		Other:	supply has sometimes been difficult	Nothing has helped me dispense naloxone during COVID-19		Offering to deliver naloxone kits,Training patients how to administer naloxone over video or phone		Very comfortable	Very comfortable	none always seen the need	No		No
100	2145	TRUE	2021-02-03 18:03:00	R_3prnsS8PDRJQAa0	Yes	Yes	Yes, I agree to participate.	Pharmacist	BScPharm	49	Banner		Small population centre (population between 1,000 and 29,999)	0.5	0.5	Equal		Reduced traffic inside the pharmacy,No one asking for naloxone		Nothing has helped me dispense naloxone during COVID-19		No adaptations have been made		Very comfortable	Very comfortable		No		No
100	482	TRUE	2021-02-11 11:30:00	R_1N8kh4bSDpNtSzt	Yes	Yes	Yes, I agree to participate.	Pharmacist	BScPharm	5	Banner		Small population centre (population between 1,000 and 29,999)	1	1	Equal	We have very litlle population using pain meds or taking street drugs	Less face-to-face interaction with the public,Reduced traffic inside the pharmacy,No one asking for naloxone		Patients approaching pharmacists more due to medical office closures		No adaptations have been made		Neutral	Neutral	The availability of the nasal spray kit	No		No
96	179	TRUE	2021-02-11 16:42:00	R_30iag6hw3lIAQQE	Yes	Yes	Yes, I agree to participate.	Pharmacist	BScPharm	29	Banner		Small population centre (population between 1,000 and 29,999)	2	2	Equal		Less face-to-face interaction with the public,Reduced traffic inside the pharmacy		Patients are more concerned about being home alone,Patients approaching pharmacists more due to medical office closures		No adaptations have been made		Very comfortable	Very comfortable		No		No
100	3126	FALSE	2021-01-27 17:45:00	R_5iEUIMrwD81RGvv	Yes	Yes	Yes, I agree to participate.	Pharmacist	PharmD	2	Banner		Small population centre (population between 1,000 and 29,999)	0-1	0-1	Equal				Patients more concerned about respiratory problems during the pandemic		No adaptations have been made		Comfortable	Comfortable		No		No
100	501	TRUE	2021-02-11 11:19:00	R_2xXIT1VGkDJzQCp	Yes	Yes	Yes, I agree to participate.	Pharmacist	BScPharm	6	Chain		Small population centre (population between 1,000 and 29,999)	0.5	0.5	Equal	n/a	Less face-to-face interaction with the public,No one asking for naloxone		Lack of access to community social supports (e.g., public health nurses),Patients approaching pharmacists more due to medical office closures,Other:	Supplemental materials from chain head office.	Offering to deliver naloxone kits		Very comfortable	Very comfortable	n/a	No		No
100	292	TRUE	2021-02-04 06:16:00	R_2VEcP4RByfkzlam	Yes	Yes	Yes, I agree to participate.	Pharmacist	BScPharm	23	Chain		Small population centre (population between 1,000 and 29,999)	1	1	Equal		Less face-to-face interaction with the public,Reduced traffic inside the pharmacy,No one asking for naloxone,Other:	Still too much stigma associated with naloxone being an “overdose drug for addicts not for me”. And people don’t want to spend extra time in the pharmacy with lockdown/pandemic risks	Nothing has helped me dispense naloxone during COVID-19		Training patients how to administer naloxone over video or phone		Very comfortable	Very comfortable	No	No		No
44	384	TRUE	2021-02-11 18:26:00	R_1N2ktCnMBVsnXnK	Yes	Yes	Yes, I agree to participate.	Pharmacist	BScPharm	38	Chain		Small population centre (population between 1,000 and 29,999)	1	1	Equal		No one asking for naloxone,Lack of time		Nothing has helped me dispense naloxone during COVID-19		No adaptations have been made		Comfortable	Comfortable	no	No		No
100	414	TRUE	2021-02-11 12:42:00	R_2PaEHSFn15eeh1B	Yes	Yes	Yes, I agree to participate.	Pharmacist	BScPharm,Graduate Degree	5	Chain		Small population centre (population between 1,000 and 29,999)	1	1	Equal	Lockdown			Patients more concerned about respiratory problems during the pandemic,Patients are more concerned about being home alone,Patients approaching pharmacists more due to medical office closures		Training patients how to administer naloxone over video or phone		Very comfortable	Very comfortable	Awareness of patients and family	No		No
100	855	TRUE	2021-02-11 13:01:00	R_2XijqRInAGUiBxi	Yes	Yes	Yes, I agree to participate.	Pharmacist	BScPharm,Graduate Degree	31	Chain		Small population centre (population between 1,000 and 29,999)	1	1	Equal		Less face-to-face interaction with the public,No one asking for naloxone		Lack of access to community social supports (e.g., public health nurses),Nothing has helped me dispense naloxone during COVID-19		Training patients how to administer naloxone over video or phone		Comfortable	Comfortable	no	No		No
100	207	TRUE	2021-02-11 11:32:00	R_2DV1I5or3F2glZj	Yes	Yes	Yes, I agree to participate.	Pharmacist	PharmD	16	Chain		Small population centre (population between 1,000 and 29,999)	1	1	Equal				Nothing has helped me dispense naloxone during COVID-19		No adaptations have been made		Very comfortable	Very comfortable		No		No
100	398	TRUE	2021-02-11 21:18:00	R_3lAIMX4BPTxHN34	Yes	Yes	Yes, I agree to participate.	Pharmacist	Graduate Degree	10	Chain		Small population centre (population between 1,000 and 29,999)	None	None	Equal		No one asking for naloxone		Patients approaching pharmacists more due to medical office closures		Training patients how to administer naloxone over video or phone		Comfortable	Neutral		No		No
100	227	TRUE	2021-02-11 13:41:00	R_2qBKu0pLrvAhK8J	Yes	Yes	Yes, I agree to participate.	Pharmacist	BScPharm	33	Independent		Small population centre (population between 1,000 and 29,999)	0	0	Equal	I practice in the medical clinic . Don't see much walk in patients .	No one asking for naloxone		Patients more concerned about respiratory problems during the pandemic		Training patients how to administer naloxone over video or phone		Very comfortable	Comfortable	na	Yes	Before the COVID-19 pandemic	No
100	223	TRUE	2021-02-11 21:38:00	R_3MyEXWoHnlnqN8X	Yes	Yes	Yes, I agree to participate.	Pharmacist	BScPharm	12	Independent		Small population centre (population between 1,000 and 29,999)	1	1	Equal		Less face-to-face interaction with the public,No one asking for naloxone		Nothing has helped me dispense naloxone during COVID-19		Offering to deliver naloxone kits,Training patients how to administer naloxone over video or phone		Very comfortable	Very comfortable		No		No
100	336	TRUE	2021-02-12 10:49:00	R_QowE1NPrKhzFKNj	Yes	Yes	Yes, I agree to participate.	Pharmacist	BScPharm	37	Independent		Small population centre (population between 1,000 and 29,999)	1	1	Equal		Reduced traffic inside the pharmacy		Nothing has helped me dispense naloxone during COVID-19		No adaptations have been made		Comfortable	Comfortable	No	No		No
96	100	TRUE	2021-02-11 12:05:00	R_2Pn7IoaOu5zClIF	Yes	Yes	Yes, I agree to participate.	Pharmacist	PharmD	3	Independent		Small population centre (population between 1,000 and 29,999)	1	1	Equal		Less face-to-face interaction with the public		Nothing has helped me dispense naloxone during COVID-19		No adaptations have been made		Comfortable			No		No
100	732	TRUE	2021-02-12 19:42:00	R_3rZn76ckaXLvODe	Yes	Yes	Yes, I agree to participate.	Pharmacist	PharmD	NR	Independent		Small population centre (population between 1,000 and 29,999)	1	1	Equal		Less face-to-face interaction with the public,Reduced traffic inside the pharmacy		Patients more concerned about respiratory problems during the pandemic,Patients are more concerned about being home alone,Lack of access to community social supports (e.g., public health nurses)		No adaptations have been made		Neutral	Comfortable	Looking for patients safety	No		No
44	178	TRUE	2021-02-11 17:33:00	R_6Mz1GcLOTqktdPb	Yes	Yes	Yes, I agree to participate.	Pharmacist	BScPharm	7	Independent		Small population centre (population between 1,000 and 29,999)	2	2	Equal	Increased awareness	No one asking for naloxone		Nothing has helped me dispense naloxone during COVID-19		No adaptations have been made		Very comfortable	Very comfortable	No No	No		No
100	122	TRUE	2021-02-09 19:27:00	R_1N9cqJUZLv0gCip	Yes	Yes	Yes, I agree to participate.	Pharmacist	BScPharm	24	Independent		Small population centre (population between 1,000 and 29,999)	2	2	Equal	nothing	Less face-to-face interaction with the public,Reduced traffic inside the pharmacy		Closure of supervised consumption sites,Lack of access to community social supports (e.g., public health nurses)		Having the pharmacy technician offer naloxone at prescription intake		Very comfortable	Very comfortable	same	No		No
44	383	TRUE	2021-02-03 15:38:00	R_3fTtw0o5AYenPHz	Yes	Yes	Yes, I agree to participate.	Pharmacist	BScPharm	30	Other	Relief	Small population centre (population between 1,000 and 29,999)	0-1	0-1	Equal		Less face-to-face interaction with the public,No one asking for naloxone		Nothing has helped me dispense naloxone during COVID-19		No adaptations have been made		Comfortable	Comfortable		No		No
100	264	TRUE	2021-02-17 14:57:00	R_3nNIXOa6sKA6bl0	Yes	Yes	Yes, I agree to participate.	Pharmacist	BScPharm	6	Chain		Large population centre (population 100,000 and over)	0-1	0-1	Equal	No difference								Very comfortable	No	No		No
100	310	TRUE	2021-02-17 06:55:00	R_20OjLqmatPGCWV8	Yes	Yes	Yes, I agree to participate.	Pharmacist	BScPharm	8	Chain		Large population centre (population 100,000 and over)	1	1	Equal	increase in script volume (transfer IN prescriptions from city centre/downtown area), increase in workload from triaging covid assessment inquiries and actual assessment tests	Less face-to-face interaction with the public,No one asking for naloxone,Lack of time		Nothing has helped me dispense naloxone during COVID-19		Offering to deliver naloxone kits,Other:	checking in with our methadone patients when they fail to show up for their regular dose, I have offered naloxone kits to those who admit to still using fentanyl	Very comfortable	Very comfortable	no	Yes	Before the COVID-19 pandemic	No
100	211	TRUE	2021-02-16 07:53:00	R_1mlcMeon34TIydA	Yes	Yes	Yes, I agree to participate.	Pharmacist	BScPharm	15	Chain		Large population centre (population 100,000 and over)	2021-02-01	2021-02-01	Equal		Reduced traffic inside the pharmacy		Patients approaching pharmacists more due to medical office closures		Offering to deliver naloxone kits		Very comfortable	Very comfortable		No		No
100	290	TRUE	2021-02-16 12:49:00	R_OD6tancaQC2Y0Nj	Yes	Yes	Yes, I agree to participate.	Pharmacist	BScPharm	25	Chain		Large population centre (population 100,000 and over)	1	1	Equal		Less face-to-face interaction with the public,Reduced traffic inside the pharmacy,No one asking for naloxone,Lack of time		Lack of access to community social supports (e.g., public health nurses),Patients approaching pharmacists more due to medical office closures		Having the pharmacy technician offer naloxone at prescription intake		Very comfortable	Neutral		No		No
100	534	TRUE	2021-02-16 18:23:00	R_2y1Nl2q1OOKHZ8Q	Yes	Yes	Yes, I agree to participate.	Pharmacist	BScPharm	30	Chain		Large population centre (population 100,000 and over)	1	1	Equal	no changes	Reduced traffic inside the pharmacy,No one asking for naloxone		Nothing has helped me dispense naloxone during COVID-19		Other:	there were no differences	Very comfortable	Very comfortable	no	No		No
100	242	TRUE	2021-02-16 18:33:00	R_AFnYwAx5xzxyhbz	Yes	Yes	Yes, I agree to participate.	Pharmacist	BScPharm	37	Chain		Large population centre (population 100,000 and over)	1	1	Equal	It is not different	Less face-to-face interaction with the public		Nothing has helped me dispense naloxone during COVID-19		No adaptations have been made		Very comfortable	Uncomfortable	No	No		No
100	143	TRUE	2021-02-16 13:25:00	R_33dVxlbbTFW2xt5	Yes	Yes	Yes, I agree to participate.	Pharmacist	BScPharm	21	Chain		Large population centre (population 100,000 and over)	1	1	Equal		Reduced traffic inside the pharmacy		Patients approaching pharmacists more due to medical office closures		No adaptations have been made		Very comfortable	Very comfortable		No		No
100	184	TRUE	2021-02-16 20:11:00	R_2cnnkc2pGf4Opdf	Yes	Yes	Yes, I agree to participate.	Pharmacist	BScPharm	7	Independent		Large population centre (population 100,000 and over)	1	1	Equal		No one asking for naloxone		Nothing has helped me dispense naloxone during COVID-19		Training patients how to administer naloxone over video or phone		Comfortable	Comfortable		No		No
100	994	TRUE	2021-02-17 10:47:00	R_elB5LO8EV78wE81	Yes	Yes	Yes, I agree to participate.	Pharmacist	BScPharm	22	Independent		Large population centre (population 100,000 and over)	1	1	Equal	Not in my area and the size of practice.	Less face-to-face interaction with the public,Reduced traffic inside the pharmacy		Patients more concerned about respiratory problems during the pandemic,Lack of access to community social supports (e.g., public health nurses)		No adaptations have been made		Comfortable	Comfortable	Nothing	No		No
100	715	TRUE	2021-02-16 17:58:00	R_1gjqgJcpDkSpz48	Yes	Yes	Yes, I agree to participate.	Pharmacist	BScPharm	30	Independent		Large population centre (population 100,000 and over)	1	1	Equal		Less face-to-face interaction with the public,Reduced traffic inside the pharmacy		Nothing has helped me dispense naloxone during COVID-19		Having the pharmacy technician offer naloxone at prescription intake		Comfortable	Neutral		No		No
100	4976	TRUE	2021-02-17 11:25:00	R_1E5MLPqv4nkcmFT	Yes	Yes	Yes, I agree to participate.	Pharmacist	BScPharm	40	Independent		Large population centre (population 100,000 and over)	0	0	Equal	n/a	Less face-to-face interaction with the public,Reduced traffic inside the pharmacy,No one asking for naloxone						Very comfortable	Very comfortable	The awareness of increased opioid overdosed and deaths	No		No
100	155	TRUE	2021-02-17 08:02:00	R_3fPFRjMB1hDQmBe	Yes	Yes	Yes, I agree to participate.	Pharmacist	BScPharm	9	Banner		Medium population centre (population between 30,000 and 99,999)	0	0	Equal	0	Other:	NA	Other:	NA	No adaptations have been made		Neutral	Neutral	No	No		No
100	327	TRUE	2021-02-15 21:28:00	R_2t5qSjqAE1l8Rh2	Yes	Yes	Yes, I agree to participate.	Pharmacist	BScPharm	34	Banner		Medium population centre (population between 30,000 and 99,999)	0.25	0.25	Equal				Nothing has helped me dispense naloxone during COVID-19		No adaptations have been made		Comfortable	Comfortable	We had to administer Naloxone to a young man who entered our pharmacy after taking a large dose of Fentanyl. I am more comfortable dispensing Naloxone now that I have personally administered it and seen how it works in front of my own eyes.	Yes	During the COVID-19 pandemic	No
100	1921	TRUE	2021-02-16 18:22:00	R_1f3iwyFIPIUYht5	Yes	Yes	Yes, I agree to participate.	Pharmacist	BScPharm	35	Banner		Medium population centre (population between 30,000 and 99,999)	0.25	0.25	Equal		Less face-to-face interaction with the public,No one asking for naloxone,Other:	Patients do not want/get mad	Patients approaching pharmacists more due to medical office closures		Training patients how to administer naloxone over video or phone		Comfortable	Comfortable		No		No
100	351	TRUE	2021-02-17 06:56:00	R_tG0yAQ0KAEpW9mV	Yes	Yes	Yes, I agree to participate.	Pharmacist	BScPharm	38	Banner		Medium population centre (population between 30,000 and 99,999)	2021-02-01	2021-02-01	Equal	People at home more under different circumstance	Less face-to-face interaction with the public,Reduced traffic inside the pharmacy,No one asking for naloxone		Patients more concerned about respiratory problems during the pandemic,Patients are more concerned about being home alone,Lack of access to community social supports (e.g., public health nurses),Nothing has helped me dispense naloxone during COVID-19		Having the pharmacy technician offer naloxone at prescription intake		Comfortable	Comfortable		No		No
96	148	FALSE	2021-02-20 14:22:00	R_3MaLdimpzgda2wX	Yes	Yes	Yes, I agree to participate.	Pharmacist	BScPharm	6	Chain		Medium population centre (population between 30,000 and 99,999)	0	0	Equal		No one asking for naloxone		Nothing has helped me dispense naloxone during COVID-19		No adaptations have been made		Comfortable	Comfortable		No		No
100	330	TRUE	2021-02-18 19:39:00	R_2sWHQV7pOobMH34	Yes	Yes	Yes, I agree to participate.	Pharmacist	BScPharm	8	Chain		Medium population centre (population between 30,000 and 99,999)	0	0	Equal		No one asking for naloxone						Neutral	Neutral		No		No
100	17644	TRUE	2021-02-16 17:13:00	R_Z9thFYXH8rrxemt	Yes	Yes	Yes, I agree to participate.	Pharmacist	BScPharm	17	Chain		Medium population centre (population between 30,000 and 99,999)	I have all in all like 20 patients on naloxone	Same as before the pandemic	Equal		Less face-to-face interaction with the public		Patients more concerned about respiratory problems during the pandemic		No adaptations have been made		Very comfortable	Very comfortable	I am concerned about my patient to I am Concerned about my patients to over use during pandemic so I need to be on the top of this issue and follow up with all of them	No		No
100	183	TRUE	2021-02-16 21:13:00	R_6u575IffJK7eR2x	Yes	Yes	Yes, I agree to participate.	Pharmacist	BScPharm	20	Chain		Medium population centre (population between 30,000 and 99,999)	1	1	Equal		Reduced traffic inside the pharmacy,No one asking for naloxone		Nothing has helped me dispense naloxone during COVID-19		No adaptations have been made		Very comfortable	Very comfortable		No		No
100	331	TRUE	2021-02-16 18:37:00	R_2rIScypKvv90Mbj	Yes	Yes	Yes, I agree to participate.	Pharmacist	BScPharm	26	Chain		Medium population centre (population between 30,000 and 99,999)	3	3	Equal	less contact with the patient, known short term therapy eg. dental extraction	Less face-to-face interaction with the public,Reduced traffic inside the pharmacy,No one asking for naloxone,Lack of time		Patients more concerned about respiratory problems during the pandemic,Lack of access to community social supports (e.g., public health nurses),Patients approaching pharmacists more due to medical office closures		No adaptations have been made		Very comfortable	Neutral	no, less comfortable due to length of contact during teaching caregiver	No		No
100	202	TRUE	2021-02-17 12:47:00	R_2OI2QvjVumZmM5H	Yes	Yes	Yes, I agree to participate.	Pharmacist	BScPharm	11	Independent		Medium population centre (population between 30,000 and 99,999)	0	0	Equal	No difference	Less face-to-face interaction with the public,Reduced traffic inside the pharmacy,No one asking for naloxone				No adaptations have been made		Very comfortable	Very comfortable		No		No
100	264	TRUE	2021-02-17 13:50:00	R_1HiwfmmfWgL0xY1	Yes	Yes	Yes, I agree to participate.	Pharmacist	BScPharm	24	Independent		Medium population centre (population between 30,000 and 99,999)	3	3	Equal		Less face-to-face interaction with the public,Reduced traffic inside the pharmacy,No one asking for naloxone		Nothing has helped me dispense naloxone during COVID-19		No adaptations have been made		Very comfortable	Very comfortable	not really	No		No
100	284	TRUE	2021-02-17 05:28:00	R_3J5fRz6A7jaQFDR	Yes	Yes	Yes, I agree to participate.	Pharmacist	BScPharm	25	Independent		Medium population centre (population between 30,000 and 99,999)	0	0	Equal	Area where o practice never had a chance	No one asking for naloxone		Nothing has helped me dispense naloxone during COVID-19		No adaptations have been made		Neutral	Neutral		No		No
100	220	TRUE	2021-02-15 05:46:00	R_popfvyxzAp7czip	Yes	Yes	Yes, I agree to participate.	Pharmacist	BScPharm	44	Independent		Medium population centre (population between 30,000 and 99,999)	0	0	Equal		No one asking for naloxone		Nothing has helped me dispense naloxone during COVID-19		No adaptations have been made		Comfortable	Comfortable		No		No
100	407	TRUE	2021-02-16 16:09:00	R_3ilKLoDjL3N7vle	Yes	Yes	Yes, I agree to participate.	Pharmacist	BScPharm	29	Independent		Medium population centre (population between 30,000 and 99,999)	1	1	Equal	Same as before	Less face-to-face interaction with the public,Reduced traffic inside the pharmacy		Patients more concerned about respiratory problems during the pandemic,Patients approaching pharmacists more due to medical office closures		Offering to deliver naloxone kits		Comfortable	Comfortable	No	No		No
100	335	TRUE	2021-02-16 19:49:00	R_R3p0fe458p1Uvdv	Yes	Yes	Yes, I agree to participate.	Pharmacist	BScPharm	6	Banner		Small population centre (population between 1,000 and 29,999)	1	1	Equal		Less face-to-face interaction with the public,Reduced traffic inside the pharmacy		Nothing has helped me dispense naloxone during COVID-19		No adaptations have been made		Very comfortable	Very comfortable		No		No
100	117	TRUE	2021-02-17 10:15:00	R_0dfqpsV1Xrfyry9	Yes	Yes	Yes, I agree to participate.	Pharmacist	BScPharm	19	Banner		Small population centre (population between 1,000 and 29,999)	0	0	Equal		Less face-to-face interaction with the public,Reduced traffic inside the pharmacy		Nothing has helped me dispense naloxone during COVID-19		No adaptations have been made		Comfortable	Comfortable		No		No
100	741	TRUE	2021-02-16 13:34:00	R_1n2yCSOC3nohw6F	Yes	Yes	Yes, I agree to participate.	Pharmacist	BScPharm	20	Banner		Small population centre (population between 1,000 and 29,999)	0	0	Equal	0	Less face-to-face interaction with the public		Closure of supervised consumption sites		Having the pharmacy technician offer naloxone at prescription intake					No		No
100	243	TRUE	2021-02-16 12:20:00	R_3k7zvN9CJlAkzqU	Yes	Yes	Yes, I agree to participate.	Pharmacist	BScPharm	21	Banner		Small population centre (population between 1,000 and 29,999)	1	1	Equal	I do sense a lack of demand; we are the same by suggesting them more often	Less face-to-face interaction with the public,Reduced traffic inside the pharmacy,No one asking for naloxone		Nothing has helped me dispense naloxone during COVID-19		Other:	RPh identifying opportunities for naloxone and offering it	Very comfortable	Very comfortable	No	No		No
100	614	TRUE	2021-02-18 10:37:00	R_3QPDDvL6zf7M9Cn	Yes	Yes	Yes, I agree to participate.	Pharmacist	BScPharm	33	Banner		Small population centre (population between 1,000 and 29,999)	0	0	Equal		No one asking for naloxone		Patients more concerned about respiratory problems during the pandemic,Patients approaching pharmacists more due to medical office closures,Nothing has helped me dispense naloxone during COVID-19		No adaptations have been made		Comfortable	Comfortable	no	No		No
100	268	TRUE	2021-02-16 15:16:00	R_VQfdN7dI5ARcmPf	Yes	Yes	Yes, I agree to participate.	Pharmacist	BScPharm	35	Banner		Small population centre (population between 1,000 and 29,999)	0-1	0-1	Equal		Less face-to-face interaction with the public,No one asking for naloxone		Nothing has helped me dispense naloxone during COVID-19		No adaptations have been made		Very comfortable	Very comfortable	no	No		No
100	860	TRUE	2021-02-16 17:51:00	R_33rLsvghyoYdrPp	Yes	Yes	Yes, I agree to participate.	Pharmacist	BScPharm	40	Banner		Small population centre (population between 1,000 and 29,999)	0-1	0-1	Equal		Less face-to-face interaction with the public,Reduced traffic inside the pharmacy,No one asking for naloxone		Nothing has helped me dispense naloxone during COVID-19		No adaptations have been made		Very comfortable	Very comfortable	No	No		No
100	157	TRUE	2021-02-17 06:50:00	R_2wMublcaS7Wx6fj	Yes	Yes	Yes, I agree to participate.	Pharmacist	BScPharm	5	Chain		Small population centre (population between 1,000 and 29,999)	1	1	Equal		No one asking for naloxone		Nothing has helped me dispense naloxone during COVID-19		No adaptations have been made		Very comfortable	Very comfortable		Yes	Before the COVID-19 pandemic	No
100	193	TRUE	2021-02-14 08:03:00	R_usq62SJw7pkDAGd	Yes	Yes	Yes, I agree to participate.	Pharmacist	BScPharm	9	Chain		Small population centre (population between 1,000 and 29,999)	1	1	Equal		Less face-to-face interaction with the public,Reduced traffic inside the pharmacy,No one asking for naloxone		Nothing has helped me dispense naloxone during COVID-19		No adaptations have been made		Comfortable	Comfortable		No		No
100	207	TRUE	2021-02-12 22:28:00	R_R5dI8ALzi6Oy0Wl	Yes	Yes	Yes, I agree to participate.	Pharmacist	BScPharm	12	Chain		Small population centre (population between 1,000 and 29,999)	0-1	0-1	Equal		No one asking for naloxone		Nothing has helped me dispense naloxone during COVID-19		No adaptations have been made		Comfortable	Comfortable	No	No		No
100	455	TRUE	2021-02-16 16:32:00	R_1ItvfRbrQZV3gFk	Yes	Yes	Yes, I agree to participate.	Pharmacist	BScPharm	17	Chain		Small population centre (population between 1,000 and 29,999)	0	0	Equal	I don't think your question regarding naloxone kits per week will capture data in the smaller communities. per month would be a better indicator. I am dispensing more as a general number, but no where near 4 per month. I think we are dispensing more now since info is getting to the public re the opioid crisis and preventable deatha	Other:	I don't think there are any barriers. pharmacy has been largely business as usual (for sure less OTCs)	Other:	I think people have naloxone as Opioid death prevention on their radar now. I know there has been more discussion in the media and our corporation is attempting to encourage naloxone dispensing as well.	No adaptations have been made		Neutral	Comfortable	I'm currently taking the CAMH course for substance use disorder, and I think that has increased by comfort.	No		No
100	130	TRUE	2021-02-16 12:30:00	R_reZWcBYxnkF6Z9L	Yes	Yes	Yes, I agree to participate.	Pharmacist	BScPharm	17	Chain		Small population centre (population between 1,000 and 29,999)	2021-02-01	2021-02-01	Equal	Na	Less face-to-face interaction with the public,Reduced traffic inside the pharmacy		Patients approaching pharmacists more due to medical office closures		No adaptations have been made		Comfortable	Comfortable	No	No		No
100	344	TRUE	2021-02-17 06:15:00	R_2zbYm7FdQKC9Epk	Yes	Yes	Yes, I agree to participate.	Pharmacist	BScPharm	20	Chain		Small population centre (population between 1,000 and 29,999)	1	1	Equal		Less face-to-face interaction with the public,Reduced traffic inside the pharmacy,Difficulty stocking naloxone,No one asking for naloxone		Patients are more concerned about being home alone		No adaptations have been made		Very comfortable	Very comfortable	No	No		No
100	213	TRUE	2021-02-17 05:43:00	R_1FaYSEz6WmHFOp7	Yes	Yes	Yes, I agree to participate.	Pharmacist	BScPharm	35	Chain		Small population centre (population between 1,000 and 29,999)	1	1	Equal	no different	No one asking for naloxone		Lack of access to community social supports (e.g., public health nurses)		No adaptations have been made		Very comfortable	Very comfortable		No		No
100	197	TRUE	2021-02-16 14:46:00	R_3g7qGRaSHnEkxBT	Yes	Yes	Yes, I agree to participate.	Pharmacist	BScPharm	36	Chain		Small population centre (population between 1,000 and 29,999)	0.5	0.5	Equal		No one asking for naloxone		Other:	No difference	Other:	No difference	Very comfortable	Very comfortable	No	No		No
100	785	TRUE	2021-02-16 16:55:00	R_32PEuybuG3xEsTO	Yes	Yes	Yes, I agree to participate.	Pharmacist	BScPharm	13	Chain		Small population centre (population between 1,000 and 29,999)	1	1	Equal	N/A	Reduced traffic inside the pharmacy,No one asking for naloxone		Lack of access to community social supports (e.g., public health nurses)		No adaptations have been made		Comfortable	Comfortable		No		No
100	290	TRUE	2021-02-16 21:33:00	R_2VEAyenqcgezVUc	Yes	Yes	Yes, I agree to participate.	Pharmacist	BScPharm	8	Independent		Small population centre (population between 1,000 and 29,999)	1	1	Equal				Patients more concerned about respiratory problems during the pandemic,Lack of access to community social supports (e.g., public health nurses),Patients approaching pharmacists more due to medical office closures		No adaptations have been made		Comfortable	Comfortable		No		No
100	201	TRUE	2021-02-16 12:25:00	R_vjJ4EcLCuP4WjPX	Yes	Yes	Yes, I agree to participate.	Pharmacist	BScPharm	13	Independent		Small population centre (population between 1,000 and 29,999)	0	0	Equal	We would dispense maybe 1 or 2 a month. Nothing has really changed. I feel when we dispense them we dispense a bunch then we go a while dispensing very few	Less face-to-face interaction with the public,Reduced traffic inside the pharmacy,No one asking for naloxone		Nothing has helped me dispense naloxone during COVID-19		Offering to deliver naloxone kits,Having the pharmacy technician offer naloxone at prescription intake		Very comfortable	Very comfortable		No		No
100	257	TRUE	2021-02-16 14:11:00	R_2TSIKcWXaUk8Ib6	Yes	Yes	Yes, I agree to participate.	Pharmacist	BScPharm	30	Independent		Small population centre (population between 1,000 and 29,999)	1	1	Equal	nothing	No one asking for naloxone		Patients approaching pharmacists more due to medical office closures		No adaptations have been made		Very comfortable	Very comfortable		No		No
100	174	TRUE	2021-02-13 12:21:00	R_2ttg3YI23mbSc7r	Yes	Yes	Yes, I agree to participate.	Pharmacist	BScPharm	33	Independent		Small population centre (population between 1,000 and 29,999)	0	0	Equal	N/a	No one asking for naloxone		Nothing has helped me dispense naloxone during COVID-19		No adaptations have been made		Comfortable	Comfortable		No		No
100	188	TRUE	2021-02-17 05:11:00	R_2cjzIYrbWTWk7Vc	Yes	Yes	Yes, I agree to participate.	Pharmacist	BScPharm	38	Independent		Small population centre (population between 1,000 and 29,999)	0	0	Equal		No one asking for naloxone		Nothing has helped me dispense naloxone during COVID-19		No adaptations have been made		Uncomfortable	Uncomfortable		No		No
100	237	TRUE	2021-02-16 14:41:00	R_2q3QpQmKEU7VAHO	Yes	Yes	Yes, I agree to participate.	Pharmacist	BScPharm	48	Independent		Small population centre (population between 1,000 and 29,999)	0.5	0.5	Equal		Less face-to-face interaction with the public,Reduced traffic inside the pharmacy,No one asking for naloxone,Lack of time		Nothing has helped me dispense naloxone during COVID-19		No adaptations have been made		Comfortable	Comfortable	no	No		No
100	184	TRUE	2021-02-16 14:32:00	R_2t4m7gJ1uRPGHVG	Yes	Yes	Yes, I agree to participate.	Pharmacist	BScPharm	20	Independent			0.5	0.5	Equal		Less face-to-face interaction with the public,No one asking for naloxone		Nothing has helped me dispense naloxone during COVID-19		No adaptations have been made		Very comfortable	Very comfortable		No		No
100	2493	TRUE	2021-02-15 13:44:00	R_3KILGbXFteGu8G1	Yes	Yes	Yes, I agree to participate.	Pharmacist	BScPharm,Graduate Degree	48	Independent		Large population centre (population 100,000 and over)	0-1	0-1	Equal	N/A	No one asking for naloxone		Other:	Not applicable to my practice experience	No adaptations have been made		Comfortable	Comfortable	N/A in my experience	No		No
100	198	TRUE	2021-02-15 08:42:00	R_6imHTmEzgxkJBaV	Yes	Yes	Yes, I agree to participate.	Pharmacist	BScPharm,Hospital Residency	40	Independent		Large population centre (population 100,000 and over)	1	1	Equal		No one asking for naloxone		Nothing has helped me dispense naloxone during COVID-19		No adaptations have been made		Comfortable	Comfortable	No	No		No
100	744	TRUE	2021-02-14 19:56:00	R_1GIddOmYwkwKHL8	Yes	Yes	Yes, I agree to participate.	Pharmacist	BScPharm,Hospital Residency	40	Banner		Medium population centre (population between 30,000 and 99,999)	0	0	Equal		Less face-to-face interaction with the public,Reduced traffic inside the pharmacy,Difficulty stocking naloxone,Other:	Keeping it top of mind when other issues e.g. Covid supersede	Other:	Increasing awareness of potential increase in opioid side effects with covid and patients spending more time alone.	Other:	Trying to keep the possibility of increased risk at the forefront and therefore more likely top offset the kits.	Uncomfortable	Comfortable	Increased awareness of the importance of it; more imperative!	No		No
100	169	TRUE	2021-02-16 13:51:00	R_3g2cEeADjlASOpF	Yes	Yes	Yes, I agree to participate.	Pharmacist	BScPharm,Hospital Residency	30	Chain		Medium population centre (population between 30,000 and 99,999)	0	0	Equal	No difference	No one asking for naloxone,Other:	Not an area of high drug usage	Patients more concerned about respiratory problems during the pandemic,Patients are more concerned about being home alone,Patients approaching pharmacists more due to medical office closures		No adaptations have been made,Other:	Need has not arisen	Very comfortable	Very comfortable		No		No
100	321	TRUE	2021-02-16 17:04:00	R_27qhzc2TcfbW9zx	Yes	Yes	Yes, I agree to participate.	Pharmacist	BScPharm,Hospital Residency	25	Independent		Medium population centre (population between 30,000 and 99,999)	10	10	Equal				Nothing has helped me dispense naloxone during COVID-19		No adaptations have been made		Very comfortable	Very comfortable		No		No
100	411	TRUE	2021-02-17 14:49:00	R_1NCz0h5FVB4jz7V	Yes	Yes	Yes, I agree to participate.	Pharmacist	BScPharm,PharmD	39	Independent		Small population centre (population between 1,000 and 29,999)	0	0	Equal		No one asking for naloxone		Nothing has helped me dispense naloxone during COVID-19		No adaptations have been made			Comfortable		No		No
100	227	TRUE	2021-02-17 09:19:00	R_2zCu0Fd5tPrXjQ2	Yes	Yes	Yes, I agree to participate.	Pharmacist	Graduate Degree	36	Chain		Large population centre (population 100,000 and over)	0-1	0-1	Equal	The number is slightly higher now, based on more demand	Less face-to-face interaction with the public,Reduced traffic inside the pharmacy		Patients more concerned about respiratory problems during the pandemic,Patients are more concerned about being home alone,Patients approaching pharmacists more due to medical office closures		No adaptations have been made		Comfortable	Comfortable	Not really	No		No
100	137	TRUE	2021-02-16 12:22:00	R_3MiBGXiIciZCtza	Yes	Yes	Yes, I agree to participate.	Pharmacist	Graduate Degree	42	Independent		Large population centre (population 100,000 and over)	1	1	Equal		Less face-to-face interaction with the public,Reduced traffic inside the pharmacy		Nothing has helped me dispense naloxone during COVID-19		No adaptations have been made		Neutral	Neutral		No		No
100	277	TRUE	2021-02-16 22:58:00	R_3D0n1sNfJDe5beU	Yes	Yes	Yes, I agree to participate.	Pharmacist	Graduate Degree	8	Chain		Medium population centre (population between 30,000 and 99,999)	1	1	Equal		No one asking for naloxone		Patients approaching pharmacists more due to medical office closures		Offering to deliver naloxone kits,Training patients how to administer naloxone over video or phone		Very comfortable	Very comfortable		Yes	Both before and during the COVID-19 pandemic	No
100	255	TRUE	2021-02-16 12:32:00	R_33DwagenyoxQ5VU	Yes	Yes	Yes, I agree to participate.	Pharmacist	Graduate Degree	4	Chain		Small population centre (population between 1,000 and 29,999)	1	1	Equal		Less face-to-face interaction with the public,Reduced traffic inside the pharmacy		Closure of supervised consumption sites,Lack of access to community social supports (e.g., public health nurses),Patients approaching pharmacists more due to medical office closures		Training patients how to administer naloxone over video or phone		Comfortable	Comfortable		No		No
96	691	FALSE	2021-02-20 14:22:00	R_1rB51iGbQDv58zJ	Yes	Yes	Yes, I agree to participate.	Pharmacist	Graduate Degree	10	Independent		Small population centre (population between 1,000 and 29,999)	1	1	Equal	No	No one asking for naloxone		Nothing has helped me dispense naloxone during COVID-19		Offering to deliver naloxone kits		Very comfortable	Comfortable	None	No		No
100	308	TRUE	2021-02-17 11:56:00	R_3rZBxa4A6w6n10b	Yes	Yes	Yes, I agree to participate.	Pharmacist	PharmD	3	Chain		Large population centre (population 100,000 and over)	0	0	Equal	surgeries are postponed and pts are looking for other alternative to temporarily treat the pain (ie. t1,t3, percocets etc)	Less face-to-face interaction with the public,No one asking for naloxone				Having the pharmacy technician offer naloxone at prescription intake		Very comfortable	Very comfortable		No		No
100	274	TRUE	2021-02-17 19:38:00	R_2QxmohAveljH3VB	Yes	Yes	Yes, I agree to participate.	Pharmacist	PharmD	5	Chain		Small population centre (population between 1,000 and 29,999)	0-1	0-1	Equal		Less face-to-face interaction with the public,No one asking for naloxone		Nothing has helped me dispense naloxone during COVID-19		No adaptations have been made		Very comfortable	Very comfortable	no	No		No
44	181	TRUE	2021-02-03 17:25:00	R_3iKCMAZqjNfZG3k	Yes	Yes	Yes, I agree to participate.	Pharmacist	BScPharm	9	Chain		Large population centre (population 100,000 and over)	0	1	Increase		No one asking for naloxone,Other:	stigma surrounding naloxone	Patients are more concerned about being home alone,Lack of access to community social supports (e.g., public health nurses)		No adaptations have been made		Uncomfortable	Comfortable	more experience with dispensing; increased knowledge of naloxone	No		No
100	268	TRUE	2021-01-26 09:46:00	R_4SJWEbTtGFnC8BX	Yes	Yes	Yes, I agree to participate.	Pharmacist	PharmD	2	Chain		Large population centre (population 100,000 and over)	0.5	2021-05-02	Increase	My thought process	Other:	No barrier	Patients more concerned about respiratory problems during the pandemic,Other:	Pharmacist education and naloxone advocacy	No adaptations have been made		Neutral	Very comfortable	Shoppers drug Mart naloxone education video	No		No
96	319	TRUE	2021-02-03 14:38:00	R_1ZeL8WAw6cditUJ	Yes	Yes	Yes, I agree to participate.	Pharmacist	BScPharm	17	Chain		Large population centre (population 100,000 and over)	1	8	Increase	more awareness,pharmacist intervention	No one asking for naloxone		Patients more concerned about respiratory problems during the pandemic,Patients approaching pharmacists more due to medical office closures		Offering to deliver naloxone kits,Training patients how to administer naloxone over video or phone,Having the pharmacy technician offer naloxone at prescription intake		Very comfortable	Very comfortable		No		No
100	398	TRUE	2021-02-11 19:30:00	R_aaXSS1OkT3mkDE5	Yes	Yes	Yes, I agree to participate.	Pharmacist	BScPharm,Graduate Degree	36	Chain		Large population centre (population 100,000 and over)	1	3	Increase	Patient Awareness and Responsibility and Education	Less face-to-face interaction with the public		Patients are more concerned about being home alone,Lack of access to community social supports (e.g., public health nurses),Patients approaching pharmacists more due to medical office closures		Training patients how to administer naloxone over video or phone,Having the pharmacy technician offer naloxone at prescription intake		Comfortable	Comfortable	Dispensing more kits...Familiarity etc	No		No
100	657	TRUE	2021-02-04 17:53:00	R_2wnykT07mtBdmKN	Yes	Yes	Yes, I agree to participate.	Pharmacist	BScPharm	32	Chain		Large population centre (population 100,000 and over)	2	5	Increase	The isolation and job losses are creating more stressors. More people are looking to escape the pains of their circumstances. Excessive drug use has escalated and syringe sales have also increased dramatically.	Difficulty stocking naloxone,No one asking for naloxone,Other:	There have been times when discussing with clients that they inform me they use it to push their ‘high’ higher. Often they do not realize they can return as frequently as they need to.	Patients are more concerned about being home alone		No adaptations have been made		Very comfortable	Very comfortable	N/a	No		No
44	456	TRUE	2021-02-11 17:47:00	R_BR3WmdzeCA4g1DX	Yes	Yes	Yes, I agree to participate.	Pharmacist	BScPharm	13	Chain		Large population centre (population 100,000 and over)	3	7	Increase	Being proactive in supplying Naloxone kits to all patients on prescription Opiods	Less face-to-face interaction with the public		Other:	Opioid overdose prevention strategy	Offering to deliver naloxone kits,Training patients how to administer naloxone over video or phone		Comfortable	Very comfortable	Statistics have shown increased overdose risk	No		No
100	272	TRUE	2021-02-03 15:14:00	R_pzRa42s7R9qwoEx	Yes	Yes	Yes, I agree to participate.	Pharmacist	PharmD	15	Chain		Large population centre (population 100,000 and over)	6	8	Increase	More people are asking for them, and we are encouraging people to take more than one kit due to Fentanyl's strong street presence.	Other:	certain patients are shy to ask for one.	Lack of access to community social supports (e.g., public health nurses),Patients approaching pharmacists more due to medical office closures,Other:	Patient's dealers are not as available, so they are using other opioids and not able to properly gauge the right amounts.	Training patients how to administer naloxone over video or phone,Other:	Train staff of shelters on how to use and equipping them.	Very comfortable	Very comfortable		No		No
100	249	TRUE	2021-01-23 07:46:00	R_3p5qAn0ocqXN96X	Yes	Yes	Yes, I agree to participate.	Pharmacist	BScPharm	15	Chain		Large population centre (population 100,000 and over)	7	15	Increase	increase	Less face-to-face interaction with the public,Reduced traffic inside the pharmacy		Patients more concerned about respiratory problems during the pandemic,Patients are more concerned about being home alone,Closure of supervised consumption sites,Lack of access to community social supports (e.g., public health nurses),Patients approaching pharmacists more due to medical office closures		Offering to deliver naloxone kits,Training patients how to administer naloxone over video or phone		Very comfortable	Very comfortable	substance abuse is hitting the sky. every person should have 1	No		No
100	377	TRUE	2021-02-11 11:40:00	R_3D8sxwTw2VWJs06	Yes	Yes	Yes, I agree to participate.	Pharmacist	BScPharm,Graduate Degree	9	Chain		Large population centre (population 100,000 and over)			N/A				Patients approaching pharmacists more due to medical office closures				Very comfortable	Very comfortable		No		No
100	197	TRUE	2021-02-03 15:32:00	R_3KO6rOMGYiYV5By	Yes	Yes	Yes, I agree to participate.	Pharmacist	BScPharm,Hospital Residency	35	Independent		Large population centre (population 100,000 and over)	0	0.3	Increase	Not much	No one asking for naloxone		Nothing has helped me dispense naloxone during COVID-19		No adaptations have been made		Comfortable	Comfortable		No		No
100	428	TRUE	2021-01-23 13:26:00	R_2WGTPecmrMmGMju	Yes	Yes	Yes, I agree to participate.	Pharmacist	PharmD	1	Independent		Large population centre (population 100,000 and over)	1	3	Increase	A lot more people staying at home and are using illicit substances			Patients more concerned about respiratory problems during the pandemic,Patients are more concerned about being home alone,Patients approaching pharmacists more due to medical office closures,Other:	1. Patient a concerned about loved ones.... 2. Methadone clinic colocated within the pharmacy as of summer 2020	Having the pharmacy technician offer naloxone at prescription intake,Other:	Frequently reminding patients to check the expiry on current naloxone kits.	Very comfortable	Very comfortable	N/A	No		No
85	353	TRUE	2021-02-11 17:37:00	R_3lsq2JkRVAhsC4C	Yes	Yes	Yes, I agree to participate.	Pharmacist	PharmD	10	Independent		Large population centre (population 100,000 and over)	5	8	Increase	Médication safety	Other:	People feeling	Nothing has helped me dispense naloxone during COVID-19		Training patients how to administer naloxone over video or phone		Very comfortable	Very comfortable		No		No
100	211	TRUE	2021-02-03 15:17:00	R_1Fm3j2u9pijmvFf	Yes	Yes	Yes, I agree to participate.	Pharmacist	PharmD	NR	Independent		Large population centre (population 100,000 and over)	10	40	Increase	Mental health crisis, street drugs laced heavily with benzos .			Patients more concerned about respiratory problems during the pandemic,Patients are more concerned about being home alone,Closure of supervised consumption sites,Lack of access to community social supports (e.g., public health nurses),Patients approaching pharmacists more due to medical office closures		No adaptations have been made		Very comfortable	Very comfortable		Yes	Both before and during the COVID-19 pandemic	Yes	Both before and during the COVID-19 pandemic
100	286	TRUE	2021-02-02 14:12:00	R_1DPbRmYBvydsPta	Yes	Yes	Yes, I agree to participate.	Pharmacist	BScPharm	36	Banner		Medium population centre (population between 30,000 and 99,999)	2	3	Increase	More aggressive promotion of program	Less face-to-face interaction with the public		Other:	Pharmacist promotion of program	Other:	Offering kits to all opioid clients	Very comfortable	Very comfortable		No		No
100	404	TRUE	2021-02-11 14:09:00	R_3Ny5brTbo5lZEiZ	Yes	Yes	Yes, I agree to participate.	Pharmacist	BScPharm	35	Chain		Medium population centre (population between 30,000 and 99,999)	15	20	Increase	Increased potency of street drugs	Less face-to-face interaction with the public		Lack of access to community social supports (e.g., public health nurses)		No adaptations have been made		Very comfortable	Very comfortable	Increased awareness of need	No		No
100	236	TRUE	2021-01-24 08:33:00	R_XhpSFNncU5CASJj	Yes	Yes	Yes, I agree to participate.	Pharmacist	BScPharm,Graduate Degree	2	Chain		Medium population centre (population between 30,000 and 99,999)	0-1	2021-02-01	Increase	Increased stress and depression leading to drug abuse	Reduced traffic inside the pharmacy		Closure of supervised consumption sites,Patients approaching pharmacists more due to medical office closures		Training patients how to administer naloxone over video or phone,Having the pharmacy technician offer naloxone at prescription intake		Very comfortable	Very comfortable		Yes	Before the COVID-19 pandemic	No
100	330	TRUE	2021-02-11 12:03:00	R_3HTDsu3Onv1BFpw	Yes	Yes	Yes, I agree to participate.	Pharmacist	BScPharm	48	Independent		Medium population centre (population between 30,000 and 99,999)	0	1	Increase		Less face-to-face interaction with the public,Reduced traffic inside the pharmacy		Patients are more concerned about being home alone,Patients approaching pharmacists more due to medical office closures		No adaptations have been made		Comfortable	Comfortable		No		No
100	448	TRUE	2021-02-11 16:13:00	R_0Pbu0CbKpqQGFR7	Yes	Yes	Yes, I agree to participate.	Pharmacist	BScPharm,Graduate Degree	46	Independent		Medium population centre (population between 30,000 and 99,999)	0	1	Increase		Less face-to-face interaction with the public,No one asking for naloxone		Nothing has helped me dispense naloxone during COVID-19		Training patients how to administer naloxone over video or phone		Comfortable	Comfortable	No	No		No
100	182	TRUE	2021-02-11 20:16:00	R_ZC8Iq2m1W07wtiN	Yes	Yes	Yes, I agree to participate.	Pharmacist	BScPharm,PharmD	5	Independent		Medium population centre (population between 30,000 and 99,999)	1	2	Increase		Less face-to-face interaction with the public,Reduced traffic inside the pharmacy,Pharmacy not offering delivery,No one asking for naloxone		Patients more concerned about respiratory problems during the pandemic,Patients are more concerned about being home alone,Patients approaching pharmacists more due to medical office closures		Offering to deliver naloxone kits,Having the pharmacy technician offer naloxone at prescription intake		Very comfortable	Neutral		No		No
100	228	TRUE	2021-02-08 09:50:00	R_3g4WHQJBlWOtzDd	Yes	Yes	Yes, I agree to participate.	Pharmacist	BScPharm	26	Independent		Medium population centre (population between 30,000 and 99,999)	2	4	Increase	In our methadone practice, many of our prescribers have been requiring their patients to have them	Less face-to-face interaction with the public,Reduced traffic inside the pharmacy,Pharmacy not offering delivery		Lack of access to community social supports (e.g., public health nurses)		Having the pharmacy technician offer naloxone at prescription intake		Comfortable	Comfortable		No		No
100	407	TRUE	2021-02-11 13:07:00	R_2Sr7MsvtreDm7GX	Yes	Yes	Yes, I agree to participate.	Pharmacist	BScPharm,Graduate Degree	34	Independent		Medium population centre (population between 30,000 and 99,999)	4	10	Increase	Increased illicit drug use caused by loneliness, depression, anxiety and fear of the unknown	Other:	No barriers. I work in an addiction treatment setting	Patients are more concerned about being home alone		Training patients how to administer naloxone over video or phone		Very comfortable	Very comfortable	No. I am used to dispensing ad talking to patients about its use	No		No
100	140	TRUE	2021-02-03 15:50:00	R_4H0KgeE3fa8SycN	Yes	Yes	Yes, I agree to participate.	Pharmacist	BScPharm,PharmD	9	Independent		Medium population centre (population between 30,000 and 99,999)	0-1	1	Increase	Increased issues with overdose	Other:	None	Patients are more concerned about being home alone,Closure of supervised consumption sites,Patients approaching pharmacists more due to medical office closures		Offering to deliver naloxone kits,Training patients how to administer naloxone over video or phone		Very comfortable	Very comfortable		No		No
100	2347	TRUE	2021-02-04 09:27:00	R_3elioACr1Gn1Sqq	Yes	Yes	Yes, I agree to participate.	Pharmacist	PharmD	2	Banner		Small population centre (population between 1,000 and 29,999)	0.25	0.75	Increase	Local events, deaths, new illicit drug supplies. Awareness that pharmacies dispense these products.	Less face-to-face interaction with the public,Reduced traffic inside the pharmacy		Patients more concerned about respiratory problems during the pandemic,Lack of access to community social supports (e.g., public health nurses),Patients approaching pharmacists more due to medical office closures		No adaptations have been made		Very comfortable	Very comfortable	It is always easier to share information, educate and offer services when the recipient (ie. patient) has genuine interest in them and believes they add value to their lives or lives of others.	No		No
100	379	TRUE	2021-02-04 07:50:00	R_w7SvEyLU4hHyz1D	Yes	Yes	Yes, I agree to participate.	Pharmacist	BScPharm	31	Banner		Small population centre (population between 1,000 and 29,999)	2021-02-01	2021-03-02	Increase	Narcotic over use and respiratory issues	Reduced traffic inside the pharmacy,No one asking for naloxone		Patients more concerned about respiratory problems during the pandemic,Patients are more concerned about being home alone,Lack of access to community social supports (e.g., public health nurses),Patients approaching pharmacists more due to medical office closures		Having the pharmacy technician offer naloxone at prescription intake		Very comfortable	Very comfortable		No		No
100	279	TRUE	2021-01-25 20:23:00	R_2SpHTDCerSJLusH	Yes	Yes	Yes, I agree to participate.	Pharmacist	BScPharm	10	Chain		Small population centre (population between 1,000 and 29,999)	0-1	2021-02-01	Increase	Increased high risk patients, increased pharmacy offerings			Lack of access to community social supports (e.g., public health nurses),Patients approaching pharmacists more due to medical office closures		Other:	Attempts to offer to all OAT patients and any narcotic dispensing	Very comfortable	Very comfortable	Increased confidence with increased offering	No		No
100	727	TRUE	2021-01-23 17:02:00	R_1Cd5MuWo0c8K3qt	Yes	Yes	Yes, I agree to participate.	Pharmacist	BScPharm	21	Independent		Small population centre (population between 1,000 and 29,999)	0.25	0.5	Increase	New methadone patients, asking more needle exchange customers	Less face-to-face interaction with the public,Reduced traffic inside the pharmacy		Patients approaching pharmacists more due to medical office closures		Training patients how to administer naloxone over video or phone		Comfortable	Comfortable		No		No
100	826	TRUE	2021-01-22 13:31:00	R_3knXTAHROwltQT8	Yes	Yes	Yes, I agree to participate.	Pharmacist	PharmD	1	Independent		Small population centre (population between 1,000 and 29,999)	1	3	Increase	Increased awareness and opioid overdose in the community	Less face-to-face interaction with the public,Reduced traffic inside the pharmacy		Patients more concerned about respiratory problems during the pandemic,Patients approaching pharmacists more due to medical office closures,Other:	Me educating them about increased risk of respiratory depression with Covid around	No adaptations have been made		Very comfortable	Very comfortable	It's easier to mention to patients taking opiods without possibly offending them about their opioid use.	No		No
100	449	TRUE	2021-02-03 15:58:00	R_1n7rTsfa9go3rqx	Yes	Yes	Yes, I agree to participate.	Pharmacist	PharmD	3	Independent		Small population centre (population between 1,000 and 29,999)	2021-02-01	2021-04-03	Increase	We had a concern of our methadone patients who still use getting covid and how that may impact respiratory depression, we’ve also seen an increase of drug use in town with each lock down	Less face-to-face interaction with the public,Reduced traffic inside the pharmacy		Patients more concerned about respiratory problems during the pandemic,Patients are more concerned about being home alone,Lack of access to community social supports (e.g., public health nurses),Patients approaching pharmacists more due to medical office closures		Offering to deliver naloxone kits,Training patients how to administer naloxone over video or phone		Very comfortable	Very comfortable	I have about 75 regular methadone/suboxone patients in addition to regular narcotic rxs so I got really comfortable with naloxone within my first couple weeks of practice	No		Yes	During the COVID-19 pandemic
100	8489	TRUE	2021-02-16 15:01:00	R_2S1faUjVP5VtnPg	Yes	Yes	Yes, I agree to participate.	Pharmacist	BScPharm	4	Banner		Large population centre (population 100,000 and over)	0.25	0.5	Increase	Pandemic	Less face-to-face interaction with the public,Reduced traffic inside the pharmacy,No one asking for naloxone		Patients more concerned about respiratory problems during the pandemic,Patients are more concerned about being home alone		Other:	Some patients denied earlier for getting Naloxone; but during Pandemic they did not denied while it was offered again	Very comfortable	Very comfortable		No		No
100	301	TRUE	2021-02-16 15:13:00	R_3ilg1MC9kWb9Uc1	Yes	Yes	Yes, I agree to participate.	Pharmacist	BScPharm	32	Banner		Large population centre (population 100,000 and over)	7	10	Increase	our pharmacy supplies a withdrawl management program & also hospital inpatients being discharged. More patients being treated is impacting the increase.	Less face-to-face interaction with the public,Reduced traffic inside the pharmacy		Lack of access to community social supports (e.g., public health nurses)		No adaptations have been made		Comfortable	Comfortable	not really	No		No
100	414	TRUE	2021-02-16 17:41:00	R_xAfrz4zAA7mFkZz	Yes	Yes	Yes, I agree to participate.	Pharmacist	BScPharm	33	Banner		Large population centre (population 100,000 and over)	0.1	1	Increase	COVID 19	Reduced traffic inside the pharmacy		Other:	Increased offering of kits by staff	Other:	Asking more frequently if they would like a kit	Comfortable	Comfortable		No		No
100	291	TRUE	2021-02-15 10:41:00	R_Rz61FdPuMehgzBv	Yes	Yes	Yes, I agree to participate.	Pharmacist	BScPharm	41	Chain		Large population centre (population 100,000 and over)	1	2	Increase		No one asking for naloxone		Other:		Other:	Person to person	Comfortable	Comfortable		No		No
100	186	TRUE	2021-02-17 06:29:00	R_pQPGY3k0m64rfJD	Yes	Yes	Yes, I agree to participate.	Pharmacist	BScPharm	8	Independent		Large population centre (population 100,000 and over)	2	5	Increase	Since people are less likely to go out and see a doctor	Lack of time		Patients are more concerned about being home alone		Having the pharmacy technician offer naloxone at prescription intake		Very comfortable	Very comfortable		No		No
100	189	TRUE	2021-02-13 14:03:00	R_eFkAWuwDGgaJ14Z	Yes	Yes	Yes, I agree to participate.	Pharmacist	BScPharm	15	Independent		Large population centre (population 100,000 and over)	3	6	Increase	INCREASED NUMBER OF OPIOID OVERDOSES DURING THE PANDEMIC	Reduced traffic inside the pharmacy,No one asking for naloxone		Nothing has helped me dispense naloxone during COVID-19		Offering to deliver naloxone kits,Training patients how to administer naloxone over video or phone		Very comfortable	Very comfortable		Yes	During the COVID-19 pandemic	No
100	247	TRUE	2021-02-16 18:24:00	R_Y9LWa51DUma4LHb	Yes	Yes	Yes, I agree to participate.	Pharmacist	BScPharm	31	Independent		Large population centre (population 100,000 and over)	2	12	Increase	Anxiety and isolation and desperation and idleness	Less face-to-face interaction with the public		Patients are more concerned about being home alone,Closure of supervised consumption sites		No adaptations have been made		Very comfortable	Very comfortable	Frequency	No		No
100	412	TRUE	2021-02-16 22:23:00	R_2fxPs79Hs2AvbiL	Yes	Yes	Yes, I agree to participate.	Pharmacist	BScPharm	5	Banner		Medium population centre (population between 30,000 and 99,999)	2	4	Increase	COVID-19	Less face-to-face interaction with the public,Reduced traffic inside the pharmacy		Patients more concerned about respiratory problems during the pandemic,Patients are more concerned about being home alone,Lack of access to community social supports (e.g., public health nurses),Patients approaching pharmacists more due to medical office closures		Offering to deliver naloxone kits,Training patients how to administer naloxone over video or phone		Very comfortable	Very comfortable	Making patient aware of having naloxone kit and Savin life during time of COVID-19 when access is limited to everywhere including hospital, dr office	No		Yes	Before the COVID-19 pandemic
100	191	TRUE	2021-02-17 14:10:00	R_2BsRupuGP3DJrLG	Yes	Yes	Yes, I agree to participate.	Pharmacist	BScPharm	7	Banner		Medium population centre (population between 30,000 and 99,999)	2	3	Increase	n/a	Reduced traffic inside the pharmacy		Patients more concerned about respiratory problems during the pandemic,Closure of supervised consumption sites,Lack of access to community social supports (e.g., public health nurses)		Training patients how to administer naloxone over video or phone		Very comfortable	Very comfortable		No		No
100	432	TRUE	2021-02-13 06:22:00	R_3OoJdJJ8tWmjXqC	Yes	Yes	Yes, I agree to participate.	Pharmacist	BScPharm	21	Chain		Medium population centre (population between 30,000 and 99,999)	0-1	2021-02-01	Increase	Increase in opioid use	No one asking for naloxone,Lack of time		Patients are more concerned about being home alone,Lack of access to community social supports (e.g., public health nurses),Patients approaching pharmacists more due to medical office closures		Having the pharmacy technician offer naloxone at prescription intake		Comfortable	Very comfortable	Increased used of opiates and frequent requests for early refills	No		No
100	230	TRUE	2021-02-16 18:19:00	R_2thB8i4emkGdKbp	Yes	Yes	Yes, I agree to participate.	Pharmacist	BScPharm	24	Chain		Medium population centre (population between 30,000 and 99,999)	0-1	2	Increase	increase knowledge of overdoses during the pandemic	Other:	peoples perception	Lack of access to community social supports (e.g., public health nurses)		No adaptations have been made		Very comfortable	Comfortable		No		No
96	510	FALSE	2021-02-20 14:21:00	R_1gHiaPw82O3PJdy	Yes	Yes	Yes, I agree to participate.	Pharmacist	BScPharm	30	Chain		Medium population centre (population between 30,000 and 99,999)	0.5	3	Increase	Clients are more at home , possible increase chance of overdose	Difficulty stocking naloxone,Lack of time		Patients more concerned about respiratory problems during the pandemic,Patients are more concerned about being home alone		Training patients how to administer naloxone over video or phone		Very comfortable	Very comfortable	The incidents of death from overdose in the area	No		No
100	268	TRUE	2021-02-16 18:39:00	R_3PcbU7EZvAJNRNX	Yes	Yes	Yes, I agree to participate.	Pharmacist	BScPharm	NR	Chain		Medium population centre (population between 30,000 and 99,999)	0-1	2021-02-01	Increase	Increase	Less face-to-face interaction with the public		Patients are more concerned about being home alone,Closure of supervised consumption sites,Lack of access to community social supports (e.g., public health nurses),Other:	Mental health	Offering to deliver naloxone kits,Training patients how to administer naloxone over video or phone		Very comfortable	Very comfortable	Missed doses on suboxone and methadone indicated more use of other substances.	No		No
100	325	TRUE	2021-02-14 13:38:00	R_3sB0Dp9UyPzLxRC	Yes	Yes	Yes, I agree to participate.	Pharmacist	BScPharm	10	Independent		Medium population centre (population between 30,000 and 99,999)	0	1	Increase	More addiction during pandemic	Lack of time		Patients are more concerned about being home alone		Offering to deliver naloxone kits,Training patients how to administer naloxone over video or phone		Neutral	Comfortable	The stress people are experiencing	No		No
100	161	TRUE	2021-02-16 18:41:00	R_zZv33R3WaBsgBA5	Yes	Yes	Yes, I agree to participate.	Pharmacist	BScPharm	31	Independent		Medium population centre (population between 30,000 and 99,999)	4	6	Increase	increase in drug use	Less face-to-face interaction with the public		Patients approaching pharmacists more due to medical office closures		No adaptations have been made		Very comfortable		no	No		No
100	1160	TRUE	2021-02-17 00:43:00	R_3EifI3orITaQNrw	Yes	Yes	Yes, I agree to participate.	Pharmacist	BScPharm	2	Chain		Small population centre (population between 1,000 and 29,999)	5	12	Increase	Imcrease	Pharmacy not offering delivery		Patients are more concerned about being home alone,Lack of access to community social supports (e.g., public health nurses),Patients approaching pharmacists more due to medical office closures		Training patients how to administer naloxone over video or phone		Very comfortable	Very comfortable		No		No
100	311	TRUE	2021-02-16 12:42:00	R_3qg66M25wyyMEh4	Yes	Yes	Yes, I agree to participate.	Pharmacist	BScPharm	5	Chain		Small population centre (population between 1,000 and 29,999)	1	2	Increase	I think lockdown people are at home less social activities	Less face-to-face interaction with the public,No one asking for naloxone,Lack of time		Patients more concerned about respiratory problems during the pandemic,Patients are more concerned about being home alone		Offering to deliver naloxone kits,Training patients how to administer naloxone over video or phone		Very comfortable	Very comfortable		No		No
100	699	TRUE	2021-02-16 15:00:00	R_2zAsc43phHIlTpf	Yes	Yes	Yes, I agree to participate.	Pharmacist	BScPharm	9	Chain		Small population centre (population between 1,000 and 29,999)	0	1	Increase	Thinking about it like a first aid kit			Other:	I started offering them as did one of the assistants	Offering to deliver naloxone kits,Training patients how to administer naloxone over video or phone,Having the pharmacy technician offer naloxone at prescription intake		Neutral	Comfortable	Changing how I broach the topic ("We just got in a new batch of Naloxone kits. Since you have opioids in your home, I was wondering if you've heard of them. You can think of it like a first aid kit to use in case anyone experiences an opioid overdose..." Then I continue the conversation from there	No		No
100	432	TRUE	2021-02-16 14:23:00	R_2Ce9vtvH6JB9Qu5	Yes	Yes	Yes, I agree to participate.	Pharmacist	BScPharm	15	Chain		Small population centre (population between 1,000 and 29,999)	1	2	Increase	People are actually having to use it	Less face-to-face interaction with the public,Reduced traffic inside the pharmacy		Closure of supervised consumption sites,Lack of access to community social supports (e.g., public health nurses)		No adaptations have been made		Comfortable	Very comfortable	More opioid overdose cases	No		Yes	Before the COVID-19 pandemic
100	681	TRUE	2021-02-18 05:52:00	R_2ysy9nUd42aLWds	Yes	Yes	Yes, I agree to participate.	Pharmacist	BScPharm	4	Independent		Small population centre (population between 1,000 and 29,999)	0.5	1.5	Increase	Now offering naloxone kit to my patients who are on Narcotics considering the higher risk of respiratiry dpression.	No one asking for naloxone		Patients are more concerned about being home alone		Other:	Offer those who are on narcotics	Comfortable	Comfortable		No		No
100	767	TRUE	2021-02-16 20:11:00	R_1mwqdCsx9SieASB	Yes	Yes	Yes, I agree to participate.	Pharmacy technician	BScPharm	3	Independent		Large population centre (population 100,000 and over)	5	15	Increase	Narcan	Less face-to-face interaction with the public,Reduced traffic inside the pharmacy,Lack of time		Patients more concerned about respiratory problems during the pandemic,Lack of access to community social supports (e.g., public health nurses)		Training patients how to administer naloxone over video or phone		Very comfortable	Very comfortable	Ya always	No		Yes	During the COVID-19 pandemic
100	263	TRUE	2021-02-17 08:06:00	R_25SJVyRCZ1j3cu7	Yes	Yes	Yes, I agree to participate.	Pharmacist	BScPharm,Graduate Degree	4	Independent		Medium population centre (population between 30,000 and 99,999)	3	0-1	Increase	People lock down	Less face-to-face interaction with the public,Reduced traffic inside the pharmacy,Difficulty stocking naloxone,Lack of time		Patients more concerned about respiratory problems during the pandemic,Patients are more concerned about being home alone		Training patients how to administer naloxone over video or phone,Having the pharmacy technician offer naloxone at prescription intake		Very comfortable	Very comfortable	No	No		No
100	160	TRUE	2021-02-16 12:52:00	R_a8JX9Gge3leWjF7	Yes	Yes	Yes, I agree to participate.	Pharmacist	BScPharm,Graduate Degree,Hospital Residency	40	Banner		Medium population centre (population between 30,000 and 99,999)	2	3	Increase	awareness	Less face-to-face interaction with the public,Reduced traffic inside the pharmacy,No one asking for naloxone,Lack of time		Closure of supervised consumption sites,Lack of access to community social supports (e.g., public health nurses)		No adaptations have been made		Very comfortable	Very comfortable		No		No
100	435	TRUE	2021-02-16 12:29:00	R_3lGNv5hJuRdaJAR	Yes	Yes	Yes, I agree to participate.	Pharmacist	Graduate Degree	2	Chain		Large population centre (population 100,000 and over)	1	2	Increase	Well changes with new guideline helps us more focussing on saving life to offer each and every patient getting opioid, also similar symptomp as a breathing difficulty can happen any time with covid 19. Also helps to focus and minimize the flow to hospitals.	Lack of time		Patients more concerned about respiratory problems during the pandemic,Patients are more concerned about being home alone,Lack of access to community social supports (e.g., public health nurses),Patients approaching pharmacists more due to medical office closures		Offering to deliver naloxone kits,Training patients how to administer naloxone over video or phone,Having the pharmacy technician offer naloxone at prescription intake		Very comfortable	Very comfortable	Great help. I usually use the OPA naloxone initiation tool for pharmacists and prefers Narcan Nasal spray how to use guide for patient.pdf print and explain patients visually. Also Refill reminder does work like epipens. As lot of people are not even aware abput expiries. As i initiated one day - printed report for 2018 dispensed kits and went in software expiry check and actually called everyone…	No		No
100	210	TRUE	2021-02-16 12:10:00	R_xbVJkLrAAoj5fln	Yes	Yes	Yes, I agree to participate.	Pharmacist	Graduate Degree	12	Chain		Small population centre (population between 1,000 and 29,999)	5	6	Increase	No idea	No one asking for naloxone		Closure of supervised consumption sites		Offering to deliver naloxone kits		Comfortable	Comfortable	No	No		No
100	308	TRUE	2021-02-16 18:39:00	R_2En0p0egI07q30M	Yes	Yes	Yes, I agree to participate.	Pharmacist	PharmD	2	Chain		Large population centre (population 100,000 and over)	1	3	Increase	increase	Less face-to-face interaction with the public		Patients more concerned about respiratory problems during the pandemic,Patients are more concerned about being home alone,Patients approaching pharmacists more due to medical office closures		No adaptations have been made		Very comfortable	Very comfortable	Health canada encouragement to dispense	Yes	Both before and during the COVID-19 pandemic	No
100	159	TRUE	2021-02-16 12:20:00	R_26bQUBzk8hHnXwm	Yes	Yes	Yes, I agree to participate.	Pharmacist	BScPharm	NR	Chain		Large population centre (population 100,000 and over)	/	/	/		Less face-to-face interaction with the public,Reduced traffic inside the pharmacy,No one asking for naloxone						Comfortable	Comfortable		No		No
100	197	TRUE	2021-02-17 13:46:00	R_1jeRG86k2LfyZGQ	Yes	Yes	Yes, I agree to participate.	Pharmacist	BScPharm	25	Banner		Medium population centre (population between 30,000 and 99,999)	/	/	/	almost same	Reduced traffic inside the pharmacy		Closure of supervised consumption sites		Offering to deliver naloxone kits		Neutral	Neutral		No		No

## Sheet: Demographic
Information					Eligibility			Demographic						Naloxone
Progress	Duration (in seconds)	Finished	RecordedDate	ResponseId	Q1	Q2	AGREE	Q1	Q2	Q3	Q4	Q4_Other	Q5	Q1	Q2		Q3	Q4	Q4_7_TEXT	Q5	Q5_7_TEXT	Q6	Q6_5_TEXT	Q7	Q8	Q9	Q10	Q11	Q12	Q13
Progress	Duration (in seconds)	Finished	Recorded Date	Response ID	Confirmation of registered ON Part A RPh or RT	Confirmation of community pharmacy setting.	Agreement to participate	Type of pharmacy professional	Education *	Years in practice.	Type of community pharmacy.	Q4_Other	Population size of the area in which community pharmacy practice located. If you work at multiple community pharmacies, please answer the question according to the community pharmacy you work at most frequently.	How many naloxone kits per week did you dispense, on average, before the start of the COVID-19 pandemic?	How many naloxone kits per week do you dispense, on average, now with the COVID-19 pandemic?	Q1 ? Q2 Relationship	If the number of naloxone kits dispensed now versus before the pandemic is different,what do you think is impacting an increase or decrease in your naloxone dispensing practices?	Please share any barriers you have found to dispensing naloxone since the beginning of the COVID-19 pandemic (SELECT ALL THAT APPLY). - Selected Choice	Please share any barriers you have found to dispensing naloxone since the beginning of the COVID-19 pandemic (SELECT ALL THAT APPLY). - Other: - Text	Please share what has facilitated naloxone dispensing since the beginning of the COVID-19 pandemic (SELECT ALL THAT APPLY). - Selected Choice	Please share what has facilitated naloxone dispensing since the beginning of the COVID-19 pandemic (SELECT ALL THAT APPLY). - Other: - Text	What adaptations (if any) have you made in your daily practice to support the dispensing of naloxone during the COVID-19 pandemic? (SELECT ALL THAT APPLY) - Selected Choice	What adaptations (if any) have you made in your daily practice to support the dispensing of naloxone during the COVID-19 pandemic? (SELECT ALL THAT APPLY) - Other: - Text	How would you rate your comfort in dispensing naloxone before the COVID-19 pandemic?	How would you rate your comfort in dispensing naloxone during the COVID-19 pandemic?	Has there been anything that has made you more comfortable dispensing naloxone during the pandemic?	Have you ever had to administer naloxone inside the pharmacy?	When you administered naloxone, was it:	During one of your shifts, has another pharmacy staff member ever had to administer naloxone inside the pharmacy?	When they administered naloxone, was it:
100	691	TRUE	2021-02-04 08:18:00	R_31AA2nl02WFUyEx	Yes	Yes	Yes, I agree to participate.	Pharmacist	BScPharm	5	Chain		Large population centre (population 100,000 and over)	6	5	Decrease	As my practice site is in hospital set up, mainly cancer patient with high dose of opioids, opioid addicted patient discharged from hospital or ER, enfants or senior patient after surgery who atmost risk of opioid overdose we provide naloxone kit. Now a days with Pandemic, hospital surgery service has been reduced which impacted naloxone kit	Reduced traffic inside the pharmacy,No one asking for naloxone		Patients approaching pharmacists more due to medical office closures		Training patients how to administer naloxone over video or phone,Having the pharmacy technician offer naloxone at prescription intake		Very comfortable	Very comfortable		No		No
100	146	FALSE	2021-02-10 14:21:00	R_2PaJ4mPbt78PdmN	Yes	Yes	Yes, I agree to participate.	Pharmacist	BScPharm	11	Chain		Large population centre (population 100,000 and over)	1	0	Decrease	Fewer people leaving the house, suburban area	No one asking for naloxone		Nothing has helped me dispense naloxone during COVID-19		No adaptations have been made		Comfortable	Comfortable		No		No
100	6374	TRUE	2021-01-21 15:26:00	R_10JgMz1xDDW0jqr	Yes	Yes	Yes, I agree to participate.	Pharmacist	BScPharm	15	Chain		Large population centre (population 100,000 and over)	7	4	Decrease	Safety measures and patient concerns have significantly increased delivery and curb-side pickup usage by patients. While this isn't a complete barrier it makes it more challenging to demo the naloxone. We have resorted to counseling over the phone and referring patients to instructional videos online. It's not ideal, but we are trying to adapt to circumstances without sacrificing patient care. In…	Less face-to-face interaction with the public,No one asking for naloxone,Lack of time		Closure of supervised consumption sites,Lack of access to community social supports (e.g., public health nurses),Patients approaching pharmacists more due to medical office closures		Offering to deliver naloxone kits,Training patients how to administer naloxone over video or phone,Having the pharmacy technician offer naloxone at prescription intake		Very comfortable	Comfortable	Something to handout to the the patient so they don't forget how to use it after I call them. It also allows them to share info with caregivers/loved ones/friend.	No		No
100	328	TRUE	2021-02-03 21:58:00	R_1H76peMuYTfJGlb	Yes	Yes	Yes, I agree to participate.	Pharmacist	BScPharm	15	Chain		Large population centre (population 100,000 and over)	2021-02-01	1	Decrease		Reduced traffic inside the pharmacy		Patients are more concerned about being home alone		Offering to deliver naloxone kits,Having the pharmacy technician offer naloxone at prescription intake		Very comfortable	Very comfortable		No		No
44	407	TRUE	2021-02-11 17:52:00	R_3iyQtohm847eRmI	Yes	Yes	Yes, I agree to participate.	Pharmacist	BScPharm	22	Chain		Large population centre (population 100,000 and over)	2	0	Decrease	People don't want to spend extra time on counselling	Less face-to-face interaction with the public,Reduced traffic inside the pharmacy,No one asking for naloxone		Lack of access to community social supports (e.g., public health nurses),Nothing has helped me dispense naloxone during COVID-19		No adaptations have been made		Comfortable	Comfortable	I feel I am motivated more to open a discussion about pt being alone at home, and possible overdose with the prescription meds.	No		No
100	187	TRUE	2021-02-12 05:17:00	R_28P1sCjb0FIXacx	Yes	Yes	Yes, I agree to participate.	Pharmacist	BScPharm	22	Chain		Large population centre (population 100,000 and over)	2	0-1	Decrease	Regulars have theirs. Less pt movement	Less face-to-face interaction with the public,No one asking for naloxone		Nothing has helped me dispense naloxone during COVID-19		No adaptations have been made		Very comfortable	Very comfortable	Proper ppe	No		No
100	257	TRUE	2021-02-11 11:18:00	R_u3UOS7B0yWIM8o1	Yes	Yes	Yes, I agree to participate.	Pharmacist	BScPharm	30	Chain		Large population centre (population 100,000 and over)	~1	0-1	Decrease	decreased traffic, people are not coming out	Less face-to-face interaction with the public,Reduced traffic inside the pharmacy,Difficulty stocking naloxone,No one asking for naloxone		Closure of supervised consumption sites		No adaptations have been made		Neutral	Neutral	no	No		No
44	280	TRUE	2021-02-03 15:44:00	R_12uaMj4ipecXILN	Yes	Yes	Yes, I agree to participate.	Pharmacist	BScPharm	38	Chain		Large population centre (population 100,000 and over)	3	1	Decrease	Staying home	Less face-to-face interaction with the public,Reduced traffic inside the pharmacy		Patients more concerned about respiratory problems during the pandemic,Nothing has helped me dispense naloxone during COVID-19		Offering to deliver naloxone kits		Very comfortable	Very comfortable	No	No		No
44	211	TRUE	2021-02-03 15:22:00	R_3Hv5cLiePrHrz8f	Yes	Yes	Yes, I agree to participate.	Pharmacist	BScPharm	39	Chain		Large population centre (population 100,000 and over)	0.25	0.1	Decrease	lack of support staff	Less face-to-face interaction with the public		Nothing has helped me dispense naloxone during COVID-19		No adaptations have been made		Comfortable	Comfortable		No		No
100	521	TRUE	2021-02-11 22:42:00	R_22lEBdg716F6v3J	Yes	Yes	Yes, I agree to participate.	Pharmacist	BScPharm	4	Chain		Large population centre (population 100,000 and over)	5	2021-03-02	Decrease	Being in less Pt contact compared to before COVID many people don’t want to wait for counselling on opioid medications so we don’t get to recommend Naloxone kit as before	Less face-to-face interaction with the public,Reduced traffic inside the pharmacy		Nothing has helped me dispense naloxone during COVID-19		Training patients how to administer naloxone over video or phone,Other:	Recently I started offering Naloxone kit over phone	Very comfortable	Neutral	People are more concerned about the respiratory issues	No		No
44	35841	TRUE	2021-02-11 21:23:00	R_1LSPSTP7HQNjQGI	Yes	Yes	Yes, I agree to participate.	Pharmacist	BScPharm	50	Chain		Large population centre (population 100,000 and over)	2021-03-02	2021-02-01	Decrease	Lock out	Reduced traffic inside the pharmacy		Lack of access to community social supports (e.g., public health nurses)		No adaptations have been made		Very comfortable	Very comfortable	Helping	No		No
100	237	TRUE	2021-02-07 16:10:00	R_3PcXRaPQk1xlCes	Yes	Yes	Yes, I agree to participate.	Pharmacist	PharmD	2	Chain		Large population centre (population 100,000 and over)	2	1	Decrease	No one wants to come to the pharmacy or leave their house	Less face-to-face interaction with the public,Reduced traffic inside the pharmacy,Pharmacy not offering delivery,Difficulty stocking naloxone,No one asking for naloxone		Nothing has helped me dispense naloxone during COVID-19		No adaptations have been made		Comfortable	Comfortable		No		No
100	102	TRUE	2021-02-04 16:41:00	R_UcCfOUKvcPK5ptL	Yes	Yes	Yes, I agree to participate.	Pharmacist	BScPharm	9	Independent		Large population centre (population 100,000 and over)	0.2	0.1	Decrease	decrease	Less face-to-face interaction with the public		Lack of access to community social supports (e.g., public health nurses),Patients approaching pharmacists more due to medical office closures		No adaptations have been made		Very comfortable	Very comfortable	no	No		No
100	366	TRUE	2021-02-12 11:36:00	R_wT5vVmSXGDJN8AN	Yes	Yes	Yes, I agree to participate.	Pharmacist	BScPharm	10	Independent		Large population centre (population 100,000 and over)	6	2	Decrease		Less face-to-face interaction with the public,Reduced traffic inside the pharmacy		Nothing has helped me dispense naloxone during COVID-19		Offering to deliver naloxone kits,Training patients how to administer naloxone over video or phone		Very comfortable	Very comfortable		No		No
100	226	TRUE	2021-02-11 11:26:00	R_3fTuSX2YKwpnUx9	Yes	Yes	Yes, I agree to participate.	Pharmacist	BScPharm,Graduate Degree	12	Independent		Large population centre (population 100,000 and over)	1	0	Decrease	Lockdown, limited interactions	Less face-to-face interaction with the public,Reduced traffic inside the pharmacy,No one asking for naloxone				Offering to deliver naloxone kits,Training patients how to administer naloxone over video or phone		Very comfortable	Very comfortable		No		No
100	171	TRUE	2021-02-11 11:24:00	R_2f0UOnKlU7MuBwa	Yes	Yes	Yes, I agree to participate.	Pharmacist	PharmD	6	Independent		Large population centre (population 100,000 and over)	0.5	0.25	Decrease	less patient interaction and drug usage	Reduced traffic inside the pharmacy,No one asking for naloxone,Lack of time		Nothing has helped me dispense naloxone during COVID-19		Offering to deliver naloxone kits		Very comfortable	Very comfortable	none	No		No
100	657	TRUE	2021-02-12 09:06:00	R_3fUXUjDhdX46URW	Yes	Yes	Yes, I agree to participate.	Pharmacist	BScPharm	37	Other	on pharm united	Large population centre (population 100,000 and over)	1		Decrease	decrease	Less face-to-face interaction with the public,Reduced traffic inside the pharmacy,No one asking for naloxone		Patients more concerned about respiratory problems during the pandemic,Patients are more concerned about being home alone,Closure of supervised consumption sites,Lack of access to community social supports (e.g., public health nurses),Nothing has helped me dispense naloxone during COVID-19		Offering to deliver naloxone kits,Training patients how to administer naloxone over video or phone,Having the pharmacy technician offer naloxone at prescription intake		Neutral	Neutral	non	No		No
44	470	TRUE	2021-02-11 20:10:00	R_xa8Xt5naevPKe7D	Yes	Yes	Yes, I agree to participate.	Pharmacist	BScPharm	4	Chain		Medium population centre (population between 30,000 and 99,999)	3	0-1	Decrease		Less face-to-face interaction with the public,Reduced traffic inside the pharmacy,No one asking for naloxone				Training patients how to administer naloxone over video or phone,Other:	Offering of naloxone kit for every opoiod rx	Very comfortable	Very comfortable		No		No
100	247	TRUE	2021-02-11 11:25:00	R_3FV6Fezs0XcheTv	Yes	Yes	Yes, I agree to participate.	Pharmacist	BScPharm	10	Chain		Medium population centre (population between 30,000 and 99,999)	2	1	Decrease		Less face-to-face interaction with the public,Reduced traffic inside the pharmacy,Pharmacy not offering delivery		Patients approaching pharmacists more due to medical office closures		No adaptations have been made		Very comfortable	Very comfortable	None	No		No
100	194	TRUE	2021-01-23 11:11:00	R_2sQKTSJTNrQT1vb	Yes	Yes	Yes, I agree to participate.	Pharmacist	PharmD	2	Chain		Medium population centre (population between 30,000 and 99,999)	2	1	Decrease	Change in practicing location - different population demographics	Less face-to-face interaction with the public,No one asking for naloxone		Lack of access to community social supports (e.g., public health nurses)		No adaptations have been made		Very comfortable	Very comfortable		No		No
100	593	TRUE	2021-02-11 13:29:00	R_1C2er9cXqmfPXbq	Yes	Yes	Yes, I agree to participate.	Pharmacist	PharmD	4	Chain		Medium population centre (population between 30,000 and 99,999)	0.02-0.08	0.02-0.04	Decrease	less people coming out to chain pharmacy to minimize contact with others and avoid waiting in lines	Less face-to-face interaction with the public,Reduced traffic inside the pharmacy,Pharmacy not offering delivery,No one asking for naloxone		Nothing has helped me dispense naloxone during COVID-19		No adaptations have been made		Very comfortable	Very comfortable		No		No
100	1731	TRUE	2021-01-22 11:50:00	R_1IYqUzt6WtwoPrI	Yes	Yes	Yes, I agree to participate.	Pharmacist	BScPharm	2	Independent		Medium population centre (population between 30,000 and 99,999)	0.125	0.083	Decrease	Less people walk in	Less face-to-face interaction with the public,Reduced traffic inside the pharmacy,No one asking for naloxone		Nothing has helped me dispense naloxone during COVID-19		No adaptations have been made		Very comfortable	Very comfortable		No		No
44	250	TRUE	2021-02-11 16:25:00	R_1eVqTMAueIcaxt3	Yes	Yes	Yes, I agree to participate.	Pharmacist	BScPharm	35	Independent		Medium population centre (population between 30,000 and 99,999)	1	0.5	Decrease	less people coming in the pharmacy	Less face-to-face interaction with the public,Reduced traffic inside the pharmacy,No one asking for naloxone		Patients approaching pharmacists more due to medical office closures		No adaptations have been made		Very comfortable	Very comfortable	no	No		No
44	271	TRUE	2021-02-11 18:37:00	R_2QlcwJ1nXDXwhZl	Yes	Yes	Yes, I agree to participate.	Pharmacist	BScPharm	40	Independent		Medium population centre (population between 30,000 and 99,999)	0.25	0.125	Decrease	Public awareness	Less face-to-face interaction with the public,Reduced traffic inside the pharmacy		Nothing has helped me dispense naloxone during COVID-19		Offering to deliver naloxone kits,Training patients how to administer naloxone over video or phone		Very comfortable	Very comfortable	No	No		No
100	449	TRUE	2021-02-11 12:35:00	R_12ooeAiLlr8BZ8D	Yes	Yes	Yes, I agree to participate.	Pharmacist	BScPharm,Graduate Degree	7			Medium population centre (population between 30,000 and 99,999)	3	2021-02-01	Decrease	Lockdowns and limited public transportation bus services	Less face-to-face interaction with the public,Reduced traffic inside the pharmacy		Closure of supervised consumption sites,Lack of access to community social supports (e.g., public health nurses)		Offering to deliver naloxone kits		Very comfortable	Comfortable		Yes		No
100	610	TRUE	2021-02-04 15:17:00	R_3r02BDl5s3crhoa	Yes	Yes	Yes, I agree to participate.	Pharmacy technician	Graduate Degree,Pharmacy technician training	2	Banner		Small population centre (population between 1,000 and 29,999)	3	1	Decrease	lack of social distancing for naloxone consultations	Less face-to-face interaction with the public,Reduced traffic inside the pharmacy		Nothing has helped me dispense naloxone during COVID-19		No adaptations have been made		Comfortable	Neutral		No		Yes	Before the COVID-19 pandemic
44	320	TRUE	2021-02-11 19:32:00	R_20MPp8IUwstRqdP	Yes	Yes	Yes, I agree to participate.	Pharmacist	BScPharm	20	Banner		Small population centre (population between 1,000 and 29,999)	4	2	Decrease	lockdown	Less face-to-face interaction with the public,Reduced traffic inside the pharmacy,Other:	not enough reimbursement from MOH	Lack of access to community social supports (e.g., public health nurses),Patients approaching pharmacists more due to medical office closures		Offering to deliver naloxone kits,Training patients how to administer naloxone over video or phone,Other:	offer Naloxone when an opioid is dispensed	Very comfortable	Very comfortable	having to inject two patients just outside the pharmacy where they overdosed	No		No
44	297	TRUE	2021-02-11 19:33:00	R_71yJ7NII0C7Fag1	Yes	Yes	Yes, I agree to participate.	Pharmacist	BScPharm	NR	Banner		Small population centre (population between 1,000 and 29,999)	0.25	0.15	Decrease	Low number of new customers	Less face-to-face interaction with the public,Reduced traffic inside the pharmacy,No one asking for naloxone		Nothing has helped me dispense naloxone during COVID-19		No adaptations have been made		Very comfortable	Very comfortable	None	No		No
44	211	TRUE	2021-02-03 15:46:00	R_tPS0O9n2uYc567f	Yes	Yes	Yes, I agree to participate.	Pharmacist	BScPharm	11	Chain		Small population centre (population between 1,000 and 29,999)	2	1	Decrease	Decrease	Less face-to-face interaction with the public,No one asking for naloxone,Lack of time		Nothing has helped me dispense naloxone during COVID-19		Training patients how to administer naloxone over video or phone		Very comfortable	Neutral	Nonw	No		No
100	196	TRUE	2021-02-04 18:42:00	R_2D1uVOIh3U0cET2	Yes	Yes	Yes, I agree to participate.	Pharmacist	BScPharm	11	Chain		Small population centre (population between 1,000 and 29,999)	2	1	Decrease	lockdowns	Reduced traffic inside the pharmacy,No one asking for naloxone		Closure of supervised consumption sites,Lack of access to community social supports (e.g., public health nurses)		Offering to deliver naloxone kits		Very comfortable	Very comfortable	N/A	No		No
100	542	TRUE	2021-02-08 16:11:00	R_2VgYUgh9YhZgwUk	Yes	Yes	Yes, I agree to participate.	Pharmacist	BScPharm	36	Chain		Small population centre (population between 1,000 and 29,999)	0.125	0.0625	Decrease	less clientele coming in store	Less face-to-face interaction with the public,Reduced traffic inside the pharmacy,No one asking for naloxone		Nothing has helped me dispense naloxone during COVID-19		No adaptations have been made		Comfortable	Comfortable	no	No		No
100	304	TRUE	2021-02-03 20:32:00	R_3qJa4XpLpHfEBPw	Yes	Yes	Yes, I agree to participate.	Pharmacist	BScPharm,Graduate Degree	12	Chain		Small population centre (population between 1,000 and 29,999)	4	1	Decrease		No one asking for naloxone		Nothing has helped me dispense naloxone during COVID-19		Other:	Offering nalxone kit when picking up Rx	Very comfortable	Very comfortable	No	No		No
100	243	TRUE	2021-02-11 15:51:00	R_3gOAgyrxH9k0vQ5	Yes	Yes	Yes, I agree to participate.	Pharmacist	PharmD	25	Chain		Small population centre (population between 1,000 and 29,999)	2	1	Decrease	no comment	Less face-to-face interaction with the public,No one asking for naloxone		Nothing has helped me dispense naloxone during COVID-19		Training patients how to administer naloxone over video or phone,Having the pharmacy technician offer naloxone at prescription intake		Very comfortable	Very comfortable	no comment	No		No
44	313	TRUE	2021-02-11 20:30:00	R_RQqGHRJy7rUguDD	Yes	Yes	Yes, I agree to participate.	Pharmacist	BScPharm	32	Independent		Small population centre (population between 1,000 and 29,999)	1	0	Decrease	never dispensed a lot of them so number not really significantly different	Less face-to-face interaction with the public,No one asking for naloxone		Nothing has helped me dispense naloxone during COVID-19		No adaptations have been made		Comfortable	Comfortable		No		No
100	413	TRUE	2021-02-05 10:58:00	R_2qyn9XBayGAKz8L	Yes	Yes	Yes, I agree to participate.	Pharmacist	BScPharm	42	Independent		Small population centre (population between 1,000 and 29,999)	1	0	Decrease	decline in business due to lockout	Reduced traffic inside the pharmacy		Nothing has helped me dispense naloxone during COVID-19		No adaptations have been made		Comfortable	Neutral		No		No
100	350	TRUE	2021-02-11 12:33:00	R_2uNB2ncdeX1tOPY	Yes	Yes	Yes, I agree to participate.	Pharmacist	BScPharm,Graduate Degree,Hospital Residency	30	Independent		Small population centre (population between 1,000 and 29,999)	0.1	0	Decrease		Less face-to-face interaction with the public,Reduced traffic inside the pharmacy,No one asking for naloxone,Lack of time,Other:	Manufacturer does not take expired Naloxone back for credit (from pharmacy stock)	Nothing has helped me dispense naloxone during COVID-19		No adaptations have been made		Very comfortable	Very comfortable	no	No		No
100	254	TRUE	2021-02-04 12:04:00	R_3hiMooizuJNhoQ4	Yes	Yes	Yes, I agree to participate.	Pharmacist	PharmD	2	Independent		Small population centre (population between 1,000 and 29,999)	2021-03-02	0-1	Decrease	Not seeing as many patients in the store, less requests for it	Less face-to-face interaction with the public,Reduced traffic inside the pharmacy,No one asking for naloxone		Nothing has helped me dispense naloxone during COVID-19		No adaptations have been made		Comfortable	Comfortable	no	No		No
100	1326	TRUE	2021-02-14 23:49:00	R_30uiXHPvC2QqRUL	Yes	Yes	Yes, I agree to participate.	Pharmacist	BScPharm	24	Banner		Large population centre (population 100,000 and over)	0.25	0.125	Decrease	Less traffic	Less face-to-face interaction with the public,Reduced traffic inside the pharmacy		Patients approaching pharmacists more due to medical office closures		No adaptations have been made		Very comfortable	Very comfortable	None	No		No
100	190	TRUE	2021-02-16 21:43:00	R_ewYIu8qpsPMCg5b	Yes	Yes	Yes, I agree to participate.	Pharmacist	BScPharm	28	Chain		Large population centre (population 100,000 and over)	2	1	Decrease	less contact with customers	Less face-to-face interaction with the public,Reduced traffic inside the pharmacy,Lack of time		Patients more concerned about respiratory problems during the pandemic		Training patients how to administer naloxone over video or phone			Very comfortable	doing it virtual	No		No
96	341	FALSE	2021-02-20 14:22:00	R_23sYEy6ASL3CONH	Yes	Yes	Yes, I agree to participate.	Pharmacist	BScPharm	30	Chain		Large population centre (population 100,000 and over)	2	0-1	Decrease	close contact to train/educate on proper use of kit and covid-19	Less face-to-face interaction with the public,Reduced traffic inside the pharmacy,Lack of time		Patients more concerned about respiratory problems during the pandemic,Closure of supervised consumption sites,Patients approaching pharmacists more due to medical office closures		Having the pharmacy technician offer naloxone at prescription intake		Very comfortable	Uncomfortable	no possibly ppe slightly	No		No
100	255	TRUE	2021-02-16 14:55:00	R_Zwq8gYe13LLcOUF	Yes	Yes	Yes, I agree to participate.	Pharmacist	BScPharm	5	Independent		Large population centre (population 100,000 and over)	30	10	Decrease		Less face-to-face interaction with the public,Reduced traffic inside the pharmacy,Pharmacy not offering delivery,Difficulty stocking naloxone		Patients more concerned about respiratory problems during the pandemic,Patients are more concerned about being home alone,Closure of supervised consumption sites,Lack of access to community social supports (e.g., public health nurses),Patients approaching pharmacists more due to medical office closures,Nothing has helped me dispense naloxone during COVID-19		Offering to deliver naloxone kits,Training patients how to administer naloxone over video or phone		Very comfortable	Neutral		Yes	Before the COVID-19 pandemic	No
100	554	TRUE	2021-02-17 11:05:00	R_1H8A6x4Mk6ZTMQ3	Yes	Yes	Yes, I agree to participate.	Pharmacist	BScPharm	9	Independent		Large population centre (population 100,000 and over)	1	0	Decrease	N/A	Less face-to-face interaction with the public,Reduced traffic inside the pharmacy,No one asking for naloxone		Other:	N/A	No adaptations have been made		Comfortable	Neutral	No	No		No
100	280	TRUE	2021-02-16 17:10:00	R_1ODkRaXep27UR6m	Yes	Yes	Yes, I agree to participate.	Pharmacist	BScPharm	34	Other	hospital out patient pharmacy	Large population centre (population 100,000 and over)	1	0	Decrease	screening to come into the hospital	Reduced traffic inside the pharmacy		Patients approaching pharmacists more due to medical office closures		No adaptations have been made		Neutral	Neutral		No		No
100	670	TRUE	2021-02-17 06:51:00	R_3m9y4XHagShUs2L	Yes	Yes	Yes, I agree to participate.	Pharmacist	BScPharm	8	Chain		Medium population centre (population between 30,000 and 99,999)	2	0	Decrease	Patients limit the times as much as they can to come to the pharmacy	Less face-to-face interaction with the public,Reduced traffic inside the pharmacy,No one asking for naloxone		Patients more concerned about respiratory problems during the pandemic,Patients are more concerned about being home alone,Lack of access to community social supports (e.g., public health nurses)		No adaptations have been made		Very comfortable	Very comfortable	I never delivered naloxone kits for my patients as I am not comfortable. May be if there is delivery procedures, I feel more comfortable to deliver naloxone kits!	No		Yes	Before the COVID-19 pandemic
100	849	TRUE	2021-02-16 13:20:00	R_3JpUa9KDLO2aF5p	Yes	Yes	Yes, I agree to participate.	Pharmacist	BScPharm	8	Independent		Medium population centre (population between 30,000 and 99,999)	2	1	Decrease	Lack of direct contact with patients. More communication is taking place over the phone.	Less face-to-face interaction with the public,Reduced traffic inside the pharmacy,No one asking for naloxone		Nothing has helped me dispense naloxone during COVID-19		No adaptations have been made		Neutral	Neutral	no	No		No
100	689	TRUE	2021-02-17 17:42:00	R_22DiTJ8XP05erFV	Yes	Yes	Yes, I agree to participate.	Pharmacist	BScPharm	16	Independent		Medium population centre (population between 30,000 and 99,999)	1	0	Decrease	Patients refused to get it, saying they do not need it.	Reduced traffic inside the pharmacy,No one asking for naloxone,Other:	shorter communication time in dispensary	Nothing has helped me dispense naloxone during COVID-19		No adaptations have been made		Comfortable	Comfortable	I do not feel any difference	No		No
100	3579	TRUE	2021-02-17 12:00:00	R_1LSegWbn1jafhse	Yes	Yes	Yes, I agree to participate.	Pharmacist	BScPharm	40	Other	all of the avove	Population centre with population less than 1,000	1	0	Decrease	no impact	No one asking for naloxone		Nothing has helped me dispense naloxone during COVID-19		No adaptations have been made		Comfortable	Comfortable		No		No
100	157	TRUE	2021-02-17 19:23:00	R_1eW95GbT844nr01	Yes	Yes	Yes, I agree to participate.	Pharmacist	BScPharm	12	Chain		Small population centre (population between 1,000 and 29,999)	3	0-1	Decrease	We were pro-active in making sure everyone got one at the start of the pandemic (March-May)	No one asking for naloxone		Nothing has helped me dispense naloxone during COVID-19		No adaptations have been made		Very comfortable	Very comfortable		No		Yes	Before the COVID-19 pandemic
96	247	FALSE	2021-02-20 14:22:00	R_WqRKiUHqdj2A5XP	Yes	Yes	Yes, I agree to participate.	Pharmacist	BScPharm	15	Chain		Small population centre (population between 1,000 and 29,999)	2	1	Decrease	Priorities changes	Less face-to-face interaction with the public,Reduced traffic inside the pharmacy,No one asking for naloxone,Lack of time		Patients approaching pharmacists more due to medical office closures		No adaptations have been made		Very comfortable	Neutral	The concern of growing people isolation	No		No
100	246	TRUE	2021-02-16 17:51:00	R_DczuN2pdgI09xOp	Yes	Yes	Yes, I agree to participate.	Pharmacist	BScPharm	26	Chain		Small population centre (population between 1,000 and 29,999)	1	0	Decrease	not sure	Less face-to-face interaction with the public,Reduced traffic inside the pharmacy,No one asking for naloxone		Nothing has helped me dispense naloxone during COVID-19		Having the pharmacy technician offer naloxone at prescription intake		Comfortable	Comfortable	n/a	No		No
100	304	TRUE	2021-02-16 19:24:00	R_1IbfN5i8EaXIGAy	Yes	Yes	Yes, I agree to participate.	Pharmacist	BScPharm	38	Chain		Small population centre (population between 1,000 and 29,999)	1	0	Decrease	lockdowns keeping people out of stores	Less face-to-face interaction with the public,Reduced traffic inside the pharmacy,No one asking for naloxone		Nothing has helped me dispense naloxone during COVID-19		No adaptations have been made		Comfortable	Comfortable	no	No		No
100	540	TRUE	2021-02-16 18:12:00	R_Cdj5gaG9ilTOiEV	Yes	Yes	Yes, I agree to participate.	Pharmacist	BScPharm	42	Other	self employed Locum	Small population centre (population between 1,000 and 29,999)	3	0	Decrease	unkown	Less face-to-face interaction with the public,Reduced traffic inside the pharmacy,No one asking for naloxone		Lack of access to community social supports (e.g., public health nurses)		Offering to deliver naloxone kits,Training patients how to administer naloxone over video or phone		Very comfortable	Very comfortable		No		No
100	308	TRUE	2021-02-16 14:21:00	R_2D0LECalwmu9VoH	Yes	Yes	Yes, I agree to participate.	Pharmacist	BScPharm,Hospital Residency	25	Chain		Large population centre (population 100,000 and over)	2021-03-02	2021-02-01	Decrease	Less people physically coming into the pharmacy	Less face-to-face interaction with the public,Reduced traffic inside the pharmacy,Difficulty stocking naloxone,No one asking for naloxone		Nothing has helped me dispense naloxone during COVID-19		No adaptations have been made		Comfortable	Comfortable		No		No
100	313	TRUE	2021-02-16 15:33:00	R_1qdGPcTY6cHA1lG	Yes	Yes	Yes, I agree to participate.	Pharmacist	BScPharm,PharmD	35	Banner		Large population centre (population 100,000 and over)	1	0-1	Decrease	Decrease in dispensing - less foot traffic into the store, practice now also not new, less demand	Less face-to-face interaction with the public,Reduced traffic inside the pharmacy,No one asking for naloxone,Other:	decreased demand	Nothing has helped me dispense naloxone during COVID-19		No adaptations have been made		Comfortable	Comfortable	Not really	No		No
100	261	TRUE	2021-02-18 22:41:00	R_2EirWLBCtkOLMeL	Yes	Yes	Yes, I agree to participate.	Pharmacist	Graduate Degree	5	Banner		Large population centre (population 100,000 and over)	1	0	Decrease	Awareness of patient , changing shopping habits	Less face-to-face interaction with the public,Reduced traffic inside the pharmacy		Nothing has helped me dispense naloxone during COVID-19		Training patients how to administer naloxone over video or phone		Very comfortable	Very comfortable		No		No
100	236	TRUE	2021-02-16 12:31:00	R_2TZu9bwtL6X3zCS	Yes	Yes	Yes, I agree to participate.	Pharmacist	Graduate Degree	15	Independent		Medium population centre (population between 30,000 and 99,999)	2	1	Decrease	Decreased	Less face-to-face interaction with the public		Nothing has helped me dispense naloxone during COVID-19		Offering to deliver naloxone kits,Training patients how to administer naloxone over video or phone,Having the pharmacy technician offer naloxone at prescription intake		Comfortable	Neutral		No		No
100	222	TRUE	2021-02-17 07:34:00	R_1Ks7iaV683pyH2V	Yes	Yes	Yes, I agree to participate.	Pharmacist	Graduate Degree	6	Chain		Small population centre (population between 1,000 and 29,999)	3	0	Decrease	Decrease	Other:	Nalo one kits not available through our supplier like mckess	Patients approaching pharmacists more due to medical office closures		Training patients how to administer naloxone over video or phone		Very comfortable	Comfortable	Plexiglass in pharmacy	No		No
100	260	TRUE	2021-02-12 16:37:00	R_SYMQ37QX2FP8cPn	Yes	Yes	Yes, I agree to participate.	Pharmacist	BScPharm	25	Banner		Large population centre (population 100,000 and over)	0	0	Equal		Pharmacy not offering delivery,No one asking for naloxone		Nothing has helped me dispense naloxone during COVID-19		No adaptations have been made		Uncomfortable	Neutral		No		No
100	51812	TRUE	2021-02-04 06:02:00	R_8jnC8G98U1jlLKF	Yes	Yes	Yes, I agree to participate.	Pharmacist	BScPharm	40	Banner		Large population centre (population 100,000 and over)	0	0	Equal	In light of media reports,I’m surprised by the numbers.	No one asking for naloxone		Other:	Unknown	No adaptations have been made		Comfortable	Comfortable	Place of work adheres to transmission prevention protocols. Free medication delivery, evolving covid knowledge, ie customers able to self select OTCs without risk of transmission.	No		No
100	256	TRUE	2021-02-11 11:45:00	R_8ifeirf4oVbd5Kh	Yes	Yes	Yes, I agree to participate.	Pharmacist	BScPharm	49	Banner		Large population centre (population 100,000 and over)	0.1	0.1	Equal		Less face-to-face interaction with the public,Reduced traffic inside the pharmacy,No one asking for naloxone		Nothing has helped me dispense naloxone during COVID-19		Offering to deliver naloxone kits,Training patients how to administer naloxone over video or phone,Having the pharmacy technician offer naloxone at prescription intake		Very comfortable	Very comfortable		No		No
44	101	TRUE	2021-02-11 13:43:00	R_24OEh9mBdFhX3V1	Yes	Yes	Yes, I agree to participate.	Pharmacist	BScPharm	31	Banner		Large population centre (population 100,000 and over)	1	1	Equal				Patients are more concerned about being home alone,Lack of access to community social supports (e.g., public health nurses),Patients approaching pharmacists more due to medical office closures		Having the pharmacy technician offer naloxone at prescription intake		Very comfortable	Very comfortable		No		No
100	1091	TRUE	2021-02-08 11:09:00	R_tFLYJ412NsEEHfz	Yes	Yes	Yes, I agree to participate.	Pharmacist	BScPharm	34	Banner		Large population centre (population 100,000 and over)	0-1	0-1	Equal	I am trying to educate patients on the importance of having a naloxone kit in the home for safety reasons more diligently now due to the COVID 19 pandemic. Unfortunately, the uptake of naloxone kits by patients has not changed much at our pharmacy.	No one asking for naloxone,Other:	Many of our customers feel that they do not need a naloxone kit even when they are provided information on why they should have a naloxone kit.	Patients more concerned about respiratory problems during the pandemic,Lack of access to community social supports (e.g., public health nurses)		No adaptations have been made		Comfortable	Comfortable	no	No		No
44	273	TRUE	2021-02-03 16:27:00	R_1KXgUrq2YwKF6bn	Yes	Yes	Yes, I agree to participate.	Pharmacist	BScPharm	7	Chain		Large population centre (population 100,000 and over)	0	0	Equal		Less face-to-face interaction with the public,Reduced traffic inside the pharmacy,Pharmacy not offering delivery,No one asking for naloxone		Closure of supervised consumption sites,Lack of access to community social supports (e.g., public health nurses),Patients approaching pharmacists more due to medical office closures		No adaptations have been made		Neutral	Neutral		No		No
100	177	TRUE	2021-02-12 15:37:00	R_2WxwDhlM3eQiWLI	Yes	Yes	Yes, I agree to participate.	Pharmacist	BScPharm	31	Chain		Large population centre (population 100,000 and over)	0	0	Equal		No one asking for naloxone		Nothing has helped me dispense naloxone during COVID-19		No adaptations have been made		Uncomfortable	Uncomfortable		No		No
100	207	TRUE	2021-02-04 13:32:00	R_cZmgwYCF8Sa2FPz	Yes	Yes	Yes, I agree to participate.	Pharmacist	PharmD	2	Chain		Large population centre (population 100,000 and over)	0	0	Equal		No one asking for naloxone		Nothing has helped me dispense naloxone during COVID-19		No adaptations have been made		Comfortable	Comfortable	no	No		No
100	285	TRUE	2021-02-12 08:20:00	R_2xSg04Ky7MkFcCa	Yes	Yes	Yes, I agree to participate.	Pharmacist	BScPharm	8	Chain		Large population centre (population 100,000 and over)	1	1	Equal		Less face-to-face interaction with the public,Reduced traffic inside the pharmacy		Patients are more concerned about being home alone,Lack of access to community social supports (e.g., public health nurses)		Offering to deliver naloxone kits		Very comfortable	Very comfortable		No		No
100	132	TRUE	2021-02-05 09:29:00	R_3htGcl0PFD24lZ3	Yes	Yes	Yes, I agree to participate.	Pharmacist	BScPharm	12	Chain		Large population centre (population 100,000 and over)	1	1	Equal		Other:	Really no change	Nothing has helped me dispense naloxone during COVID-19		No adaptations have been made		Very comfortable	Very comfortable		No		No
100	166	TRUE	2021-02-11 12:16:00	R_3HZFgxQl7Y7OKZ0	Yes	Yes	Yes, I agree to participate.	Pharmacist	BScPharm	22	Chain		Large population centre (population 100,000 and over)	1	1	Equal		No one asking for naloxone,Lack of time		Nothing has helped me dispense naloxone during COVID-19		No adaptations have been made		Neutral	Neutral	No	No		No
100	157	TRUE	2021-02-11 12:23:00	R_7UqCNVpkqTDjkM9	Yes	Yes	Yes, I agree to participate.	Pharmacist	BScPharm	30	Chain		Large population centre (population 100,000 and over)	1	1	Equal		Reduced traffic inside the pharmacy		Patients approaching pharmacists more due to medical office closures		Offering to deliver naloxone kits,Training patients how to administer naloxone over video or phone,Other:	Wearing face shield in addition to mask for in person training	Very comfortable	Very comfortable	No	No		No
100	495	TRUE	2021-02-11 12:09:00	R_06PioEtzzk1ut4B	Yes	Yes	Yes, I agree to participate.	Pharmacist	BScPharm,Graduate Degree	10	Chain		Large population centre (population 100,000 and over)	1	1	Equal		Reduced traffic inside the pharmacy,No one asking for naloxone,Lack of time		Nothing has helped me dispense naloxone during COVID-19		Having the pharmacy technician offer naloxone at prescription intake		Comfortable	Comfortable		No		No
44	340	TRUE	2021-02-12 05:46:00	R_3lAfOAKVqcuGU4K	Yes	Yes	Yes, I agree to participate.	Pharmacist	PharmD	21	Chain		Large population centre (population 100,000 and over)	1	1	Equal				Patients approaching pharmacists more due to medical office closures		No adaptations have been made		Comfortable	Comfortable		No		No
100	200	TRUE	2021-02-03 19:23:00	R_1d6quI3vi0vPA1G	Yes	Yes	Yes, I agree to participate.	Pharmacist	BScPharm	21	Chain		Large population centre (population 100,000 and over)	2	2	Equal		Less face-to-face interaction with the public,Lack of time		Patients are more concerned about being home alone		No adaptations have been made		Comfortable	Comfortable		No		No
100	376	TRUE	2021-02-03 21:17:00	R_OCLWNYQ5HpSw3Zv	Yes	Yes	Yes, I agree to participate.	Pharmacist	BScPharm	12	Chain		Large population centre (population 100,000 and over)	0-1	0-1	Equal	No	No one asking for naloxone				No adaptations have been made		Very comfortable	Very comfortable	No obstacles at all.	No		No
100	260	TRUE	2021-02-11 11:27:00	R_3qQCwt2IS6fOwBS	Yes	Yes	Yes, I agree to participate.	Pharmacist	PharmD	4	Chain		Large population centre (population 100,000 and over)	0-1	0-1	Equal		Lack of time		Other:	Patients requests for friends as well police officers/paramedics and firefighters	No adaptations have been made		Comfortable	Comfortable		No		No
100	183	TRUE	2021-02-11 11:54:00	R_ThiuMs2keXXJThf	Yes	Yes	Yes, I agree to participate.	Pharmacist	BScPharm	25	Independent		Large population centre (population 100,000 and over)	0	0	Equal		No one asking for naloxone		Patients approaching pharmacists more due to medical office closures		Training patients how to administer naloxone over video or phone		Neutral	Neutral	no	No		No
100	205	TRUE	2021-02-11 11:57:00	R_1nMWJpUBhN2I3i4	Yes	Yes	Yes, I agree to participate.	Pharmacist	BScPharm	25	Independent		Large population centre (population 100,000 and over)	0	0	Equal		Less face-to-face interaction with the public,Reduced traffic inside the pharmacy,No one asking for naloxone		Nothing has helped me dispense naloxone during COVID-19		No adaptations have been made		Comfortable	Comfortable		No		No
100	155	TRUE	2021-02-03 15:22:00	R_3JzrXxVh8pcRn9k	Yes	Yes	Yes, I agree to participate.	Pharmacist	BScPharm	29	Independent		Large population centre (population 100,000 and over)	0	0	Equal		No one asking for naloxone		Nothing has helped me dispense naloxone during COVID-19		No adaptations have been made		Very comfortable	Very comfortable		No		No
100	141	TRUE	2021-02-06 16:50:00	R_XY63d2BhL9rVuZH	Yes	Yes	Yes, I agree to participate.	Pharmacist	BScPharm	29	Independent		Large population centre (population 100,000 and over)	0	0	Equal		Reduced traffic inside the pharmacy,No one asking for naloxone		Patients more concerned about respiratory problems during the pandemic,Nothing has helped me dispense naloxone during COVID-19		No adaptations have been made		Comfortable	Comfortable		No		No
44	593	TRUE	2021-02-09 08:45:00	R_bsflUILVGwNS7F7	Yes	Yes	Yes, I agree to participate.	Pharmacist	BScPharm,Hospital Residency	30	Independent		Large population centre (population 100,000 and over)	0	0	Equal	We rarely dispense Naloxone, we do keep it in stock and dispense it on request.	Less face-to-face interaction with the public,Reduced traffic inside the pharmacy,No one asking for naloxone		Nothing has helped me dispense naloxone during COVID-19		No adaptations have been made		Comfortable	Comfortable	No, I have not changed my approach to dispensing naloxone.	No		No
100	141	TRUE	2021-02-03 16:13:00	R_1hSeOlijMHxc51d	Yes	Yes	Yes, I agree to participate.	Pharmacist	PharmD	5	Independent		Large population centre (population 100,000 and over)	0	0	Equal		No one asking for naloxone		Nothing has helped me dispense naloxone during COVID-19		No adaptations have been made		Uncomfortable	Uncomfortable		No		No
100	123	TRUE	2021-02-03 14:22:00	R_W6eNA4iCSvpWB69	Yes	Yes	Yes, I agree to participate.	Pharmacist	BScPharm	20	Independent		Large population centre (population 100,000 and over)	1	1	Equal		Less face-to-face interaction with the public		Nothing has helped me dispense naloxone during COVID-19		No adaptations have been made		Very comfortable	Very comfortable		Yes	Before the COVID-19 pandemic	No
100	167	TRUE	2021-02-11 11:33:00	R_D8fmcR5R1o70pEJ	Yes	Yes	Yes, I agree to participate.	Pharmacist	BScPharm	29	Independent		Large population centre (population 100,000 and over)	1	1	Equal		Less face-to-face interaction with the public,Reduced traffic inside the pharmacy,No one asking for naloxone		Nothing has helped me dispense naloxone during COVID-19		No adaptations have been made		Very comfortable	Very comfortable		No		No
100	417	TRUE	2021-02-11 16:16:00	R_3oZaBD1z4YIpZKD	Yes	Yes	Yes, I agree to participate.	Pharmacist	BScPharm,Graduate Degree,Hospital Residency	28	Independent		Large population centre (population 100,000 and over)	0-1	0-1	Equal	I think people are not going to the pharmacy to ask for kits. The pharmacy I work in has remarkably few opioid prescriptions.	Less face-to-face interaction with the public,No one asking for naloxone		Nothing has helped me dispense naloxone during COVID-19		No adaptations have been made,Other:	I would certainly accommodate customers but this specific need has not arisen.	Very comfortable	Very comfortable	No. I train large numbers of first spiders on naloxone on a regular basis using a 1 hour presentation on opioids. I’m very comfortable with the topic.	No		No
100	286	TRUE	2021-02-03 14:39:00	R_2tygfNsL8suOeSn	Yes	Yes	Yes, I agree to participate.	Pharmacist	BScPharm	49	Independent		Large population centre (population 100,000 and over)	0-1	0-1	Equal	Mainly senior clientele. All regular opioid users have a naloxone kit.	Reduced traffic inside the pharmacy		Patients are more concerned about being home alone,Closure of supervised consumption sites		No adaptations have been made		Very comfortable	Very comfortable	No	No		No
100	192	FALSE	2021-01-25 14:00:00	R_323h6fESCLic9wJ	Yes	Yes	Yes, I agree to participate.	Pharmacist	BScPharm	38	Other		Large population centre (population 100,000 and over)	0	0	Equal	.	No one asking for naloxone,Lack of time		Patients more concerned about respiratory problems during the pandemic,Closure of supervised consumption sites		No adaptations have been made		Neutral	Comfortable	m	No		No
44	429	TRUE	2021-02-11 17:43:00	R_1dmYGKZ46T49UiW	Yes	Yes	Yes, I agree to participate.	Pharmacist	BScPharm	14	Banner		Medium population centre (population between 30,000 and 99,999)	0	0	Equal		Other:	none	Patients more concerned about respiratory problems during the pandemic,Patients are more concerned about being home alone		No adaptations have been made		Comfortable	Comfortable		No		No
100	456	TRUE	2021-02-11 11:22:00	R_yxv9t2truFyEKVH	Yes	Yes	Yes, I agree to participate.	Pharmacist	BScPharm	12	Chain		Medium population centre (population between 30,000 and 99,999)	0	0	Equal	Pandemic	Less face-to-face interaction with the public,Pharmacy not offering delivery,No one asking for naloxone		Closure of supervised consumption sites,Lack of access to community social supports (e.g., public health nurses)		No adaptations have been made		Very comfortable	Very comfortable	Nothing	No		No
100	232	TRUE	2021-01-22 12:42:00	R_21pIvjatAuCUltP	Yes	Yes	Yes, I agree to participate.	Pharmacist	PharmD	3.5	Chain		Medium population centre (population between 30,000 and 99,999)	0.25	0.25	Equal		No one asking for naloxone		Nothing has helped me dispense naloxone during COVID-19		No adaptations have been made		Very comfortable	Comfortable		No		No
96	173	TRUE	2021-02-03 15:31:00	R_1OlS0YXbFkv5UeB	Yes	Yes	Yes, I agree to participate.	Pharmacist	BScPharm	15	Chain		Medium population centre (population between 30,000 and 99,999)	1	1	Equal		Less face-to-face interaction with the public		Lack of access to community social supports (e.g., public health nurses),Patients approaching pharmacists more due to medical office closures		No adaptations have been made		Very comfortable	Very comfortable		No		Yes	Both before and during the COVID-19 pandemic
100	197	TRUE	2021-02-11 11:54:00	R_2ds7gQzq7rry4wB	Yes	Yes	Yes, I agree to participate.	Pharmacist	PharmD	3	Chain		Medium population centre (population between 30,000 and 99,999)	1	1	Equal	Where I work, I have not seen many changes. I have a large number of methadone patients	Reduced traffic inside the pharmacy		Nothing has helped me dispense naloxone during COVID-19		No adaptations have been made		Very comfortable	Very comfortable		No		No
100	357	TRUE	2021-02-11 17:32:00	R_33a52AnIeMMlfd5	Yes	Yes	Yes, I agree to participate.	Pharmacist	PharmD	24	Chain		Medium population centre (population between 30,000 and 99,999)	1	1	Equal		Less face-to-face interaction with the public,No one asking for naloxone		Patients approaching pharmacists more due to medical office closures		Offering to deliver naloxone kits		Very comfortable	Very comfortable		No		No
100	303	TRUE	2021-02-03 17:29:00	R_1mUe7zbdVIzIRuf	Yes	Yes	Yes, I agree to participate.	Pharmacist	BScPharm	35	Chain		Medium population centre (population between 30,000 and 99,999)	2	2	Equal		Less face-to-face interaction with the public,No one asking for naloxone		Patients are more concerned about being home alone,Lack of access to community social supports (e.g., public health nurses),Patients approaching pharmacists more due to medical office closures		No adaptations have been made		Comfortable	Comfortable		No		No
100	186	FALSE	2021-02-12 12:03:00	R_5p3cqSNvSfAPNAJ	Yes	Yes	Yes, I agree to participate.	Pharmacist	BScPharm	11	Chain		Medium population centre (population between 30,000 and 99,999)	0-1	0-1	Equal	Have not seen a difference	Reduced traffic inside the pharmacy		Patients approaching pharmacists more due to medical office closures		Training patients how to administer naloxone over video or phone		Comfortable	Comfortable	No	No		No
100	192	TRUE	2021-02-11 13:32:00	R_1QxBipnnPUCbPzk	Yes	Yes	Yes, I agree to participate.	Pharmacist	BScPharm	5	Independent		Medium population centre (population between 30,000 and 99,999)	2	2	Equal		Less face-to-face interaction with the public,Reduced traffic inside the pharmacy,No one asking for naloxone		Nothing has helped me dispense naloxone during COVID-19		No adaptations have been made		Very comfortable	Very comfortable		No		No
100	419	TRUE	2021-02-04 05:22:00	R_30oV9QpziMdUEy1	Yes	Yes	Yes, I agree to participate.	Pharmacist	BScPharm	36	Independent		Medium population centre (population between 30,000 and 99,999)	2	2	Equal		Other:	supply has sometimes been difficult	Nothing has helped me dispense naloxone during COVID-19		Offering to deliver naloxone kits,Training patients how to administer naloxone over video or phone		Very comfortable	Very comfortable	none always seen the need	No		No
100	2145	TRUE	2021-02-03 18:03:00	R_3prnsS8PDRJQAa0	Yes	Yes	Yes, I agree to participate.	Pharmacist	BScPharm	49	Banner		Small population centre (population between 1,000 and 29,999)	0.5	0.5	Equal		Reduced traffic inside the pharmacy,No one asking for naloxone		Nothing has helped me dispense naloxone during COVID-19		No adaptations have been made		Very comfortable	Very comfortable		No		No
100	482	TRUE	2021-02-11 11:30:00	R_1N8kh4bSDpNtSzt	Yes	Yes	Yes, I agree to participate.	Pharmacist	BScPharm	5	Banner		Small population centre (population between 1,000 and 29,999)	1	1	Equal	We have very litlle population using pain meds or taking street drugs	Less face-to-face interaction with the public,Reduced traffic inside the pharmacy,No one asking for naloxone		Patients approaching pharmacists more due to medical office closures		No adaptations have been made		Neutral	Neutral	The availability of the nasal spray kit	No		No
96	179	TRUE	2021-02-11 16:42:00	R_30iag6hw3lIAQQE	Yes	Yes	Yes, I agree to participate.	Pharmacist	BScPharm	29	Banner		Small population centre (population between 1,000 and 29,999)	2	2	Equal		Less face-to-face interaction with the public,Reduced traffic inside the pharmacy		Patients are more concerned about being home alone,Patients approaching pharmacists more due to medical office closures		No adaptations have been made		Very comfortable	Very comfortable		No		No
100	3126	FALSE	2021-01-27 17:45:00	R_5iEUIMrwD81RGvv	Yes	Yes	Yes, I agree to participate.	Pharmacist	PharmD	2	Banner		Small population centre (population between 1,000 and 29,999)	0-1	0-1	Equal				Patients more concerned about respiratory problems during the pandemic		No adaptations have been made		Comfortable	Comfortable		No		No
100	501	TRUE	2021-02-11 11:19:00	R_2xXIT1VGkDJzQCp	Yes	Yes	Yes, I agree to participate.	Pharmacist	BScPharm	6	Chain		Small population centre (population between 1,000 and 29,999)	0.5	0.5	Equal	n/a	Less face-to-face interaction with the public,No one asking for naloxone		Lack of access to community social supports (e.g., public health nurses),Patients approaching pharmacists more due to medical office closures,Other:	Supplemental materials from chain head office.	Offering to deliver naloxone kits		Very comfortable	Very comfortable	n/a	No		No
100	292	TRUE	2021-02-04 06:16:00	R_2VEcP4RByfkzlam	Yes	Yes	Yes, I agree to participate.	Pharmacist	BScPharm	23	Chain		Small population centre (population between 1,000 and 29,999)	1	1	Equal		Less face-to-face interaction with the public,Reduced traffic inside the pharmacy,No one asking for naloxone,Other:	Still too much stigma associated with naloxone being an “overdose drug for addicts not for me”. And people don’t want to spend extra time in the pharmacy with lockdown/pandemic risks	Nothing has helped me dispense naloxone during COVID-19		Training patients how to administer naloxone over video or phone		Very comfortable	Very comfortable	No	No		No
44	384	TRUE	2021-02-11 18:26:00	R_1N2ktCnMBVsnXnK	Yes	Yes	Yes, I agree to participate.	Pharmacist	BScPharm	38	Chain		Small population centre (population between 1,000 and 29,999)	1	1	Equal		No one asking for naloxone,Lack of time		Nothing has helped me dispense naloxone during COVID-19		No adaptations have been made		Comfortable	Comfortable	no	No		No
100	414	TRUE	2021-02-11 12:42:00	R_2PaEHSFn15eeh1B	Yes	Yes	Yes, I agree to participate.	Pharmacist	BScPharm,Graduate Degree	5	Chain		Small population centre (population between 1,000 and 29,999)	1	1	Equal	Lockdown			Patients more concerned about respiratory problems during the pandemic,Patients are more concerned about being home alone,Patients approaching pharmacists more due to medical office closures		Training patients how to administer naloxone over video or phone		Very comfortable	Very comfortable	Awareness of patients and family	No		No
100	855	TRUE	2021-02-11 13:01:00	R_2XijqRInAGUiBxi	Yes	Yes	Yes, I agree to participate.	Pharmacist	BScPharm,Graduate Degree	31	Chain		Small population centre (population between 1,000 and 29,999)	1	1	Equal		Less face-to-face interaction with the public,No one asking for naloxone		Lack of access to community social supports (e.g., public health nurses),Nothing has helped me dispense naloxone during COVID-19		Training patients how to administer naloxone over video or phone		Comfortable	Comfortable	no	No		No
100	207	TRUE	2021-02-11 11:32:00	R_2DV1I5or3F2glZj	Yes	Yes	Yes, I agree to participate.	Pharmacist	PharmD	16	Chain		Small population centre (population between 1,000 and 29,999)	1	1	Equal				Nothing has helped me dispense naloxone during COVID-19		No adaptations have been made		Very comfortable	Very comfortable		No		No
100	398	TRUE	2021-02-11 21:18:00	R_3lAIMX4BPTxHN34	Yes	Yes	Yes, I agree to participate.	Pharmacist	Graduate Degree	10	Chain		Small population centre (population between 1,000 and 29,999)	None	None	Equal		No one asking for naloxone		Patients approaching pharmacists more due to medical office closures		Training patients how to administer naloxone over video or phone		Comfortable	Neutral		No		No
100	227	TRUE	2021-02-11 13:41:00	R_2qBKu0pLrvAhK8J	Yes	Yes	Yes, I agree to participate.	Pharmacist	BScPharm	33	Independent		Small population centre (population between 1,000 and 29,999)	0	0	Equal	I practice in the medical clinic . Don't see much walk in patients .	No one asking for naloxone		Patients more concerned about respiratory problems during the pandemic		Training patients how to administer naloxone over video or phone		Very comfortable	Comfortable	na	Yes	Before the COVID-19 pandemic	No
100	223	TRUE	2021-02-11 21:38:00	R_3MyEXWoHnlnqN8X	Yes	Yes	Yes, I agree to participate.	Pharmacist	BScPharm	12	Independent		Small population centre (population between 1,000 and 29,999)	1	1	Equal		Less face-to-face interaction with the public,No one asking for naloxone		Nothing has helped me dispense naloxone during COVID-19		Offering to deliver naloxone kits,Training patients how to administer naloxone over video or phone		Very comfortable	Very comfortable		No		No
100	336	TRUE	2021-02-12 10:49:00	R_QowE1NPrKhzFKNj	Yes	Yes	Yes, I agree to participate.	Pharmacist	BScPharm	37	Independent		Small population centre (population between 1,000 and 29,999)	1	1	Equal		Reduced traffic inside the pharmacy		Nothing has helped me dispense naloxone during COVID-19		No adaptations have been made		Comfortable	Comfortable	No	No		No
96	100	TRUE	2021-02-11 12:05:00	R_2Pn7IoaOu5zClIF	Yes	Yes	Yes, I agree to participate.	Pharmacist	PharmD	3	Independent		Small population centre (population between 1,000 and 29,999)	1	1	Equal		Less face-to-face interaction with the public		Nothing has helped me dispense naloxone during COVID-19		No adaptations have been made		Comfortable			No		No
100	732	TRUE	2021-02-12 19:42:00	R_3rZn76ckaXLvODe	Yes	Yes	Yes, I agree to participate.	Pharmacist	PharmD	NR	Independent		Small population centre (population between 1,000 and 29,999)	1	1	Equal		Less face-to-face interaction with the public,Reduced traffic inside the pharmacy		Patients more concerned about respiratory problems during the pandemic,Patients are more concerned about being home alone,Lack of access to community social supports (e.g., public health nurses)		No adaptations have been made		Neutral	Comfortable	Looking for patients safety	No		No
44	178	TRUE	2021-02-11 17:33:00	R_6Mz1GcLOTqktdPb	Yes	Yes	Yes, I agree to participate.	Pharmacist	BScPharm	7	Independent		Small population centre (population between 1,000 and 29,999)	2	2	Equal	Increased awareness	No one asking for naloxone		Nothing has helped me dispense naloxone during COVID-19		No adaptations have been made		Very comfortable	Very comfortable	No No	No		No
100	122	TRUE	2021-02-09 19:27:00	R_1N9cqJUZLv0gCip	Yes	Yes	Yes, I agree to participate.	Pharmacist	BScPharm	24	Independent		Small population centre (population between 1,000 and 29,999)	2	2	Equal	nothing	Less face-to-face interaction with the public,Reduced traffic inside the pharmacy		Closure of supervised consumption sites,Lack of access to community social supports (e.g., public health nurses)		Having the pharmacy technician offer naloxone at prescription intake		Very comfortable	Very comfortable	same	No		No
44	383	TRUE	2021-02-03 15:38:00	R_3fTtw0o5AYenPHz	Yes	Yes	Yes, I agree to participate.	Pharmacist	BScPharm	30	Other	Relief	Small population centre (population between 1,000 and 29,999)	0-1	0-1	Equal		Less face-to-face interaction with the public,No one asking for naloxone		Nothing has helped me dispense naloxone during COVID-19		No adaptations have been made		Comfortable	Comfortable		No		No
100	264	TRUE	2021-02-17 14:57:00	R_3nNIXOa6sKA6bl0	Yes	Yes	Yes, I agree to participate.	Pharmacist	BScPharm	6	Chain		Large population centre (population 100,000 and over)	0-1	0-1	Equal	No difference								Very comfortable	No	No		No
100	310	TRUE	2021-02-17 06:55:00	R_20OjLqmatPGCWV8	Yes	Yes	Yes, I agree to participate.	Pharmacist	BScPharm	8	Chain		Large population centre (population 100,000 and over)	1	1	Equal	increase in script volume (transfer IN prescriptions from city centre/downtown area), increase in workload from triaging covid assessment inquiries and actual assessment tests	Less face-to-face interaction with the public,No one asking for naloxone,Lack of time		Nothing has helped me dispense naloxone during COVID-19		Offering to deliver naloxone kits,Other:	checking in with our methadone patients when they fail to show up for their regular dose, I have offered naloxone kits to those who admit to still using fentanyl	Very comfortable	Very comfortable	no	Yes	Before the COVID-19 pandemic	No
100	211	TRUE	2021-02-16 07:53:00	R_1mlcMeon34TIydA	Yes	Yes	Yes, I agree to participate.	Pharmacist	BScPharm	15	Chain		Large population centre (population 100,000 and over)	2021-02-01	2021-02-01	Equal		Reduced traffic inside the pharmacy		Patients approaching pharmacists more due to medical office closures		Offering to deliver naloxone kits		Very comfortable	Very comfortable		No		No
100	290	TRUE	2021-02-16 12:49:00	R_OD6tancaQC2Y0Nj	Yes	Yes	Yes, I agree to participate.	Pharmacist	BScPharm	25	Chain		Large population centre (population 100,000 and over)	1	1	Equal		Less face-to-face interaction with the public,Reduced traffic inside the pharmacy,No one asking for naloxone,Lack of time		Lack of access to community social supports (e.g., public health nurses),Patients approaching pharmacists more due to medical office closures		Having the pharmacy technician offer naloxone at prescription intake		Very comfortable	Neutral		No		No
100	534	TRUE	2021-02-16 18:23:00	R_2y1Nl2q1OOKHZ8Q	Yes	Yes	Yes, I agree to participate.	Pharmacist	BScPharm	30	Chain		Large population centre (population 100,000 and over)	1	1	Equal	no changes	Reduced traffic inside the pharmacy,No one asking for naloxone		Nothing has helped me dispense naloxone during COVID-19		Other:	there were no differences	Very comfortable	Very comfortable	no	No		No
100	242	TRUE	2021-02-16 18:33:00	R_AFnYwAx5xzxyhbz	Yes	Yes	Yes, I agree to participate.	Pharmacist	BScPharm	37	Chain		Large population centre (population 100,000 and over)	1	1	Equal	It is not different	Less face-to-face interaction with the public		Nothing has helped me dispense naloxone during COVID-19		No adaptations have been made		Very comfortable	Uncomfortable	No	No		No
100	143	TRUE	2021-02-16 13:25:00	R_33dVxlbbTFW2xt5	Yes	Yes	Yes, I agree to participate.	Pharmacist	BScPharm	21	Chain		Large population centre (population 100,000 and over)	1	1	Equal		Reduced traffic inside the pharmacy		Patients approaching pharmacists more due to medical office closures		No adaptations have been made		Very comfortable	Very comfortable		No		No
100	184	TRUE	2021-02-16 20:11:00	R_2cnnkc2pGf4Opdf	Yes	Yes	Yes, I agree to participate.	Pharmacist	BScPharm	7	Independent		Large population centre (population 100,000 and over)	1	1	Equal		No one asking for naloxone		Nothing has helped me dispense naloxone during COVID-19		Training patients how to administer naloxone over video or phone		Comfortable	Comfortable		No		No
100	994	TRUE	2021-02-17 10:47:00	R_elB5LO8EV78wE81	Yes	Yes	Yes, I agree to participate.	Pharmacist	BScPharm	22	Independent		Large population centre (population 100,000 and over)	1	1	Equal	Not in my area and the size of practice.	Less face-to-face interaction with the public,Reduced traffic inside the pharmacy		Patients more concerned about respiratory problems during the pandemic,Lack of access to community social supports (e.g., public health nurses)		No adaptations have been made		Comfortable	Comfortable	Nothing	No		No
100	715	TRUE	2021-02-16 17:58:00	R_1gjqgJcpDkSpz48	Yes	Yes	Yes, I agree to participate.	Pharmacist	BScPharm	30	Independent		Large population centre (population 100,000 and over)	1	1	Equal		Less face-to-face interaction with the public,Reduced traffic inside the pharmacy		Nothing has helped me dispense naloxone during COVID-19		Having the pharmacy technician offer naloxone at prescription intake		Comfortable	Neutral		No		No
100	4976	TRUE	2021-02-17 11:25:00	R_1E5MLPqv4nkcmFT	Yes	Yes	Yes, I agree to participate.	Pharmacist	BScPharm	40	Independent		Large population centre (population 100,000 and over)	0	0	Equal	n/a	Less face-to-face interaction with the public,Reduced traffic inside the pharmacy,No one asking for naloxone						Very comfortable	Very comfortable	The awareness of increased opioid overdosed and deaths	No		No
100	155	TRUE	2021-02-17 08:02:00	R_3fPFRjMB1hDQmBe	Yes	Yes	Yes, I agree to participate.	Pharmacist	BScPharm	9	Banner		Medium population centre (population between 30,000 and 99,999)	0	0	Equal	0	Other:	NA	Other:	NA	No adaptations have been made		Neutral	Neutral	No	No		No
100	327	TRUE	2021-02-15 21:28:00	R_2t5qSjqAE1l8Rh2	Yes	Yes	Yes, I agree to participate.	Pharmacist	BScPharm	34	Banner		Medium population centre (population between 30,000 and 99,999)	0.25	0.25	Equal				Nothing has helped me dispense naloxone during COVID-19		No adaptations have been made		Comfortable	Comfortable	We had to administer Naloxone to a young man who entered our pharmacy after taking a large dose of Fentanyl. I am more comfortable dispensing Naloxone now that I have personally administered it and seen how it works in front of my own eyes.	Yes	During the COVID-19 pandemic	No
100	1921	TRUE	2021-02-16 18:22:00	R_1f3iwyFIPIUYht5	Yes	Yes	Yes, I agree to participate.	Pharmacist	BScPharm	35	Banner		Medium population centre (population between 30,000 and 99,999)	0.25	0.25	Equal		Less face-to-face interaction with the public,No one asking for naloxone,Other:	Patients do not want/get mad	Patients approaching pharmacists more due to medical office closures		Training patients how to administer naloxone over video or phone		Comfortable	Comfortable		No		No
100	351	TRUE	2021-02-17 06:56:00	R_tG0yAQ0KAEpW9mV	Yes	Yes	Yes, I agree to participate.	Pharmacist	BScPharm	38	Banner		Medium population centre (population between 30,000 and 99,999)	2021-02-01	2021-02-01	Equal	People at home more under different circumstance	Less face-to-face interaction with the public,Reduced traffic inside the pharmacy,No one asking for naloxone		Patients more concerned about respiratory problems during the pandemic,Patients are more concerned about being home alone,Lack of access to community social supports (e.g., public health nurses),Nothing has helped me dispense naloxone during COVID-19		Having the pharmacy technician offer naloxone at prescription intake		Comfortable	Comfortable		No		No
96	148	FALSE	2021-02-20 14:22:00	R_3MaLdimpzgda2wX	Yes	Yes	Yes, I agree to participate.	Pharmacist	BScPharm	6	Chain		Medium population centre (population between 30,000 and 99,999)	0	0	Equal		No one asking for naloxone		Nothing has helped me dispense naloxone during COVID-19		No adaptations have been made		Comfortable	Comfortable		No		No
100	330	TRUE	2021-02-18 19:39:00	R_2sWHQV7pOobMH34	Yes	Yes	Yes, I agree to participate.	Pharmacist	BScPharm	8	Chain		Medium population centre (population between 30,000 and 99,999)	0	0	Equal		No one asking for naloxone						Neutral	Neutral		No		No
100	17644	TRUE	2021-02-16 17:13:00	R_Z9thFYXH8rrxemt	Yes	Yes	Yes, I agree to participate.	Pharmacist	BScPharm	17	Chain		Medium population centre (population between 30,000 and 99,999)	I have all in all like 20 patients on naloxone	Same as before the pandemic	Equal		Less face-to-face interaction with the public		Patients more concerned about respiratory problems during the pandemic		No adaptations have been made		Very comfortable	Very comfortable	I am concerned about my patient to I am Concerned about my patients to over use during pandemic so I need to be on the top of this issue and follow up with all of them	No		No
100	183	TRUE	2021-02-16 21:13:00	R_6u575IffJK7eR2x	Yes	Yes	Yes, I agree to participate.	Pharmacist	BScPharm	20	Chain		Medium population centre (population between 30,000 and 99,999)	1	1	Equal		Reduced traffic inside the pharmacy,No one asking for naloxone		Nothing has helped me dispense naloxone during COVID-19		No adaptations have been made		Very comfortable	Very comfortable		No		No
100	331	TRUE	2021-02-16 18:37:00	R_2rIScypKvv90Mbj	Yes	Yes	Yes, I agree to participate.	Pharmacist	BScPharm	26	Chain		Medium population centre (population between 30,000 and 99,999)	3	3	Equal	less contact with the patient, known short term therapy eg. dental extraction	Less face-to-face interaction with the public,Reduced traffic inside the pharmacy,No one asking for naloxone,Lack of time		Patients more concerned about respiratory problems during the pandemic,Lack of access to community social supports (e.g., public health nurses),Patients approaching pharmacists more due to medical office closures		No adaptations have been made		Very comfortable	Neutral	no, less comfortable due to length of contact during teaching caregiver	No		No
100	202	TRUE	2021-02-17 12:47:00	R_2OI2QvjVumZmM5H	Yes	Yes	Yes, I agree to participate.	Pharmacist	BScPharm	11	Independent		Medium population centre (population between 30,000 and 99,999)	0	0	Equal	No difference	Less face-to-face interaction with the public,Reduced traffic inside the pharmacy,No one asking for naloxone				No adaptations have been made		Very comfortable	Very comfortable		No		No
100	264	TRUE	2021-02-17 13:50:00	R_1HiwfmmfWgL0xY1	Yes	Yes	Yes, I agree to participate.	Pharmacist	BScPharm	24	Independent		Medium population centre (population between 30,000 and 99,999)	3	3	Equal		Less face-to-face interaction with the public,Reduced traffic inside the pharmacy,No one asking for naloxone		Nothing has helped me dispense naloxone during COVID-19		No adaptations have been made		Very comfortable	Very comfortable	not really	No		No
100	284	TRUE	2021-02-17 05:28:00	R_3J5fRz6A7jaQFDR	Yes	Yes	Yes, I agree to participate.	Pharmacist	BScPharm	25	Independent		Medium population centre (population between 30,000 and 99,999)	0	0	Equal	Area where o practice never had a chance	No one asking for naloxone		Nothing has helped me dispense naloxone during COVID-19		No adaptations have been made		Neutral	Neutral		No		No
100	220	TRUE	2021-02-15 05:46:00	R_popfvyxzAp7czip	Yes	Yes	Yes, I agree to participate.	Pharmacist	BScPharm	44	Independent		Medium population centre (population between 30,000 and 99,999)	0	0	Equal		No one asking for naloxone		Nothing has helped me dispense naloxone during COVID-19		No adaptations have been made		Comfortable	Comfortable		No		No
100	407	TRUE	2021-02-16 16:09:00	R_3ilKLoDjL3N7vle	Yes	Yes	Yes, I agree to participate.	Pharmacist	BScPharm	29	Independent		Medium population centre (population between 30,000 and 99,999)	1	1	Equal	Same as before	Less face-to-face interaction with the public,Reduced traffic inside the pharmacy		Patients more concerned about respiratory problems during the pandemic,Patients approaching pharmacists more due to medical office closures		Offering to deliver naloxone kits		Comfortable	Comfortable	No	No		No
100	335	TRUE	2021-02-16 19:49:00	R_R3p0fe458p1Uvdv	Yes	Yes	Yes, I agree to participate.	Pharmacist	BScPharm	6	Banner		Small population centre (population between 1,000 and 29,999)	1	1	Equal		Less face-to-face interaction with the public,Reduced traffic inside the pharmacy		Nothing has helped me dispense naloxone during COVID-19		No adaptations have been made		Very comfortable	Very comfortable		No		No
100	117	TRUE	2021-02-17 10:15:00	R_0dfqpsV1Xrfyry9	Yes	Yes	Yes, I agree to participate.	Pharmacist	BScPharm	19	Banner		Small population centre (population between 1,000 and 29,999)	0	0	Equal		Less face-to-face interaction with the public,Reduced traffic inside the pharmacy		Nothing has helped me dispense naloxone during COVID-19		No adaptations have been made		Comfortable	Comfortable		No		No
100	741	TRUE	2021-02-16 13:34:00	R_1n2yCSOC3nohw6F	Yes	Yes	Yes, I agree to participate.	Pharmacist	BScPharm	20	Banner		Small population centre (population between 1,000 and 29,999)	0	0	Equal	0	Less face-to-face interaction with the public		Closure of supervised consumption sites		Having the pharmacy technician offer naloxone at prescription intake					No		No
100	243	TRUE	2021-02-16 12:20:00	R_3k7zvN9CJlAkzqU	Yes	Yes	Yes, I agree to participate.	Pharmacist	BScPharm	21	Banner		Small population centre (population between 1,000 and 29,999)	1	1	Equal	I do sense a lack of demand; we are the same by suggesting them more often	Less face-to-face interaction with the public,Reduced traffic inside the pharmacy,No one asking for naloxone		Nothing has helped me dispense naloxone during COVID-19		Other:	RPh identifying opportunities for naloxone and offering it	Very comfortable	Very comfortable	No	No		No
100	614	TRUE	2021-02-18 10:37:00	R_3QPDDvL6zf7M9Cn	Yes	Yes	Yes, I agree to participate.	Pharmacist	BScPharm	33	Banner		Small population centre (population between 1,000 and 29,999)	0	0	Equal		No one asking for naloxone		Patients more concerned about respiratory problems during the pandemic,Patients approaching pharmacists more due to medical office closures,Nothing has helped me dispense naloxone during COVID-19		No adaptations have been made		Comfortable	Comfortable	no	No		No
100	268	TRUE	2021-02-16 15:16:00	R_VQfdN7dI5ARcmPf	Yes	Yes	Yes, I agree to participate.	Pharmacist	BScPharm	35	Banner		Small population centre (population between 1,000 and 29,999)	0-1	0-1	Equal		Less face-to-face interaction with the public,No one asking for naloxone		Nothing has helped me dispense naloxone during COVID-19		No adaptations have been made		Very comfortable	Very comfortable	no	No		No
100	860	TRUE	2021-02-16 17:51:00	R_33rLsvghyoYdrPp	Yes	Yes	Yes, I agree to participate.	Pharmacist	BScPharm	40	Banner		Small population centre (population between 1,000 and 29,999)	0-1	0-1	Equal		Less face-to-face interaction with the public,Reduced traffic inside the pharmacy,No one asking for naloxone		Nothing has helped me dispense naloxone during COVID-19		No adaptations have been made		Very comfortable	Very comfortable	No	No		No
100	157	TRUE	2021-02-17 06:50:00	R_2wMublcaS7Wx6fj	Yes	Yes	Yes, I agree to participate.	Pharmacist	BScPharm	5	Chain		Small population centre (population between 1,000 and 29,999)	1	1	Equal		No one asking for naloxone		Nothing has helped me dispense naloxone during COVID-19		No adaptations have been made		Very comfortable	Very comfortable		Yes	Before the COVID-19 pandemic	No
100	193	TRUE	2021-02-14 08:03:00	R_usq62SJw7pkDAGd	Yes	Yes	Yes, I agree to participate.	Pharmacist	BScPharm	9	Chain		Small population centre (population between 1,000 and 29,999)	1	1	Equal		Less face-to-face interaction with the public,Reduced traffic inside the pharmacy,No one asking for naloxone		Nothing has helped me dispense naloxone during COVID-19		No adaptations have been made		Comfortable	Comfortable		No		No
100	207	TRUE	2021-02-12 22:28:00	R_R5dI8ALzi6Oy0Wl	Yes	Yes	Yes, I agree to participate.	Pharmacist	BScPharm	12	Chain		Small population centre (population between 1,000 and 29,999)	0-1	0-1	Equal		No one asking for naloxone		Nothing has helped me dispense naloxone during COVID-19		No adaptations have been made		Comfortable	Comfortable	No	No		No
100	455	TRUE	2021-02-16 16:32:00	R_1ItvfRbrQZV3gFk	Yes	Yes	Yes, I agree to participate.	Pharmacist	BScPharm	17	Chain		Small population centre (population between 1,000 and 29,999)	0	0	Equal	I don't think your question regarding naloxone kits per week will capture data in the smaller communities. per month would be a better indicator. I am dispensing more as a general number, but no where near 4 per month. I think we are dispensing more now since info is getting to the public re the opioid crisis and preventable deatha	Other:	I don't think there are any barriers. pharmacy has been largely business as usual (for sure less OTCs)	Other:	I think people have naloxone as Opioid death prevention on their radar now. I know there has been more discussion in the media and our corporation is attempting to encourage naloxone dispensing as well.	No adaptations have been made		Neutral	Comfortable	I'm currently taking the CAMH course for substance use disorder, and I think that has increased by comfort.	No		No
100	130	TRUE	2021-02-16 12:30:00	R_reZWcBYxnkF6Z9L	Yes	Yes	Yes, I agree to participate.	Pharmacist	BScPharm	17	Chain		Small population centre (population between 1,000 and 29,999)	2021-02-01	2021-02-01	Equal	Na	Less face-to-face interaction with the public,Reduced traffic inside the pharmacy		Patients approaching pharmacists more due to medical office closures		No adaptations have been made		Comfortable	Comfortable	No	No		No
100	344	TRUE	2021-02-17 06:15:00	R_2zbYm7FdQKC9Epk	Yes	Yes	Yes, I agree to participate.	Pharmacist	BScPharm	20	Chain		Small population centre (population between 1,000 and 29,999)	1	1	Equal		Less face-to-face interaction with the public,Reduced traffic inside the pharmacy,Difficulty stocking naloxone,No one asking for naloxone		Patients are more concerned about being home alone		No adaptations have been made		Very comfortable	Very comfortable	No	No		No
100	213	TRUE	2021-02-17 05:43:00	R_1FaYSEz6WmHFOp7	Yes	Yes	Yes, I agree to participate.	Pharmacist	BScPharm	35	Chain		Small population centre (population between 1,000 and 29,999)	1	1	Equal	no different	No one asking for naloxone		Lack of access to community social supports (e.g., public health nurses)		No adaptations have been made		Very comfortable	Very comfortable		No		No
100	197	TRUE	2021-02-16 14:46:00	R_3g7qGRaSHnEkxBT	Yes	Yes	Yes, I agree to participate.	Pharmacist	BScPharm	36	Chain		Small population centre (population between 1,000 and 29,999)	0.5	0.5	Equal		No one asking for naloxone		Other:	No difference	Other:	No difference	Very comfortable	Very comfortable	No	No		No
100	785	TRUE	2021-02-16 16:55:00	R_32PEuybuG3xEsTO	Yes	Yes	Yes, I agree to participate.	Pharmacist	BScPharm	13	Chain		Small population centre (population between 1,000 and 29,999)	1	1	Equal	N/A	Reduced traffic inside the pharmacy,No one asking for naloxone		Lack of access to community social supports (e.g., public health nurses)		No adaptations have been made		Comfortable	Comfortable		No		No
100	290	TRUE	2021-02-16 21:33:00	R_2VEAyenqcgezVUc	Yes	Yes	Yes, I agree to participate.	Pharmacist	BScPharm	8	Independent		Small population centre (population between 1,000 and 29,999)	1	1	Equal				Patients more concerned about respiratory problems during the pandemic,Lack of access to community social supports (e.g., public health nurses),Patients approaching pharmacists more due to medical office closures		No adaptations have been made		Comfortable	Comfortable		No		No
100	201	TRUE	2021-02-16 12:25:00	R_vjJ4EcLCuP4WjPX	Yes	Yes	Yes, I agree to participate.	Pharmacist	BScPharm	13	Independent		Small population centre (population between 1,000 and 29,999)	0	0	Equal	We would dispense maybe 1 or 2 a month. Nothing has really changed. I feel when we dispense them we dispense a bunch then we go a while dispensing very few	Less face-to-face interaction with the public,Reduced traffic inside the pharmacy,No one asking for naloxone		Nothing has helped me dispense naloxone during COVID-19		Offering to deliver naloxone kits,Having the pharmacy technician offer naloxone at prescription intake		Very comfortable	Very comfortable		No		No
100	257	TRUE	2021-02-16 14:11:00	R_2TSIKcWXaUk8Ib6	Yes	Yes	Yes, I agree to participate.	Pharmacist	BScPharm	30	Independent		Small population centre (population between 1,000 and 29,999)	1	1	Equal	nothing	No one asking for naloxone		Patients approaching pharmacists more due to medical office closures		No adaptations have been made		Very comfortable	Very comfortable		No		No
100	174	TRUE	2021-02-13 12:21:00	R_2ttg3YI23mbSc7r	Yes	Yes	Yes, I agree to participate.	Pharmacist	BScPharm	33	Independent		Small population centre (population between 1,000 and 29,999)	0	0	Equal	N/a	No one asking for naloxone		Nothing has helped me dispense naloxone during COVID-19		No adaptations have been made		Comfortable	Comfortable		No		No
100	188	TRUE	2021-02-17 05:11:00	R_2cjzIYrbWTWk7Vc	Yes	Yes	Yes, I agree to participate.	Pharmacist	BScPharm	38	Independent		Small population centre (population between 1,000 and 29,999)	0	0	Equal		No one asking for naloxone		Nothing has helped me dispense naloxone during COVID-19		No adaptations have been made		Uncomfortable	Uncomfortable		No		No
100	237	TRUE	2021-02-16 14:41:00	R_2q3QpQmKEU7VAHO	Yes	Yes	Yes, I agree to participate.	Pharmacist	BScPharm	48	Independent		Small population centre (population between 1,000 and 29,999)	0.5	0.5	Equal		Less face-to-face interaction with the public,Reduced traffic inside the pharmacy,No one asking for naloxone,Lack of time		Nothing has helped me dispense naloxone during COVID-19		No adaptations have been made		Comfortable	Comfortable	no	No		No
100	184	TRUE	2021-02-16 14:32:00	R_2t4m7gJ1uRPGHVG	Yes	Yes	Yes, I agree to participate.	Pharmacist	BScPharm	20	Independent			0.5	0.5	Equal		Less face-to-face interaction with the public,No one asking for naloxone		Nothing has helped me dispense naloxone during COVID-19		No adaptations have been made		Very comfortable	Very comfortable		No		No
100	2493	TRUE	2021-02-15 13:44:00	R_3KILGbXFteGu8G1	Yes	Yes	Yes, I agree to participate.	Pharmacist	BScPharm,Graduate Degree	48	Independent		Large population centre (population 100,000 and over)	0-1	0-1	Equal	N/A	No one asking for naloxone		Other:	Not applicable to my practice experience	No adaptations have been made		Comfortable	Comfortable	N/A in my experience	No		No
100	198	TRUE	2021-02-15 08:42:00	R_6imHTmEzgxkJBaV	Yes	Yes	Yes, I agree to participate.	Pharmacist	BScPharm,Hospital Residency	40	Independent		Large population centre (population 100,000 and over)	1	1	Equal		No one asking for naloxone		Nothing has helped me dispense naloxone during COVID-19		No adaptations have been made		Comfortable	Comfortable	No	No		No
100	744	TRUE	2021-02-14 19:56:00	R_1GIddOmYwkwKHL8	Yes	Yes	Yes, I agree to participate.	Pharmacist	BScPharm,Hospital Residency	40	Banner		Medium population centre (population between 30,000 and 99,999)	0	0	Equal		Less face-to-face interaction with the public,Reduced traffic inside the pharmacy,Difficulty stocking naloxone,Other:	Keeping it top of mind when other issues e.g. Covid supersede	Other:	Increasing awareness of potential increase in opioid side effects with covid and patients spending more time alone.	Other:	Trying to keep the possibility of increased risk at the forefront and therefore more likely top offset the kits.	Uncomfortable	Comfortable	Increased awareness of the importance of it; more imperative!	No		No
100	169	TRUE	2021-02-16 13:51:00	R_3g2cEeADjlASOpF	Yes	Yes	Yes, I agree to participate.	Pharmacist	BScPharm,Hospital Residency	30	Chain		Medium population centre (population between 30,000 and 99,999)	0	0	Equal	No difference	No one asking for naloxone,Other:	Not an area of high drug usage	Patients more concerned about respiratory problems during the pandemic,Patients are more concerned about being home alone,Patients approaching pharmacists more due to medical office closures		No adaptations have been made,Other:	Need has not arisen	Very comfortable	Very comfortable		No		No
100	321	TRUE	2021-02-16 17:04:00	R_27qhzc2TcfbW9zx	Yes	Yes	Yes, I agree to participate.	Pharmacist	BScPharm,Hospital Residency	25	Independent		Medium population centre (population between 30,000 and 99,999)	10	10	Equal				Nothing has helped me dispense naloxone during COVID-19		No adaptations have been made		Very comfortable	Very comfortable		No		No
100	411	TRUE	2021-02-17 14:49:00	R_1NCz0h5FVB4jz7V	Yes	Yes	Yes, I agree to participate.	Pharmacist	BScPharm,PharmD	39	Independent		Small population centre (population between 1,000 and 29,999)	0	0	Equal		No one asking for naloxone		Nothing has helped me dispense naloxone during COVID-19		No adaptations have been made			Comfortable		No		No
100	227	TRUE	2021-02-17 09:19:00	R_2zCu0Fd5tPrXjQ2	Yes	Yes	Yes, I agree to participate.	Pharmacist	Graduate Degree	36	Chain		Large population centre (population 100,000 and over)	0-1	0-1	Equal	The number is slightly higher now, based on more demand	Less face-to-face interaction with the public,Reduced traffic inside the pharmacy		Patients more concerned about respiratory problems during the pandemic,Patients are more concerned about being home alone,Patients approaching pharmacists more due to medical office closures		No adaptations have been made		Comfortable	Comfortable	Not really	No		No
100	137	TRUE	2021-02-16 12:22:00	R_3MiBGXiIciZCtza	Yes	Yes	Yes, I agree to participate.	Pharmacist	Graduate Degree	42	Independent		Large population centre (population 100,000 and over)	1	1	Equal		Less face-to-face interaction with the public,Reduced traffic inside the pharmacy		Nothing has helped me dispense naloxone during COVID-19		No adaptations have been made		Neutral	Neutral		No		No
100	277	TRUE	2021-02-16 22:58:00	R_3D0n1sNfJDe5beU	Yes	Yes	Yes, I agree to participate.	Pharmacist	Graduate Degree	8	Chain		Medium population centre (population between 30,000 and 99,999)	1	1	Equal		No one asking for naloxone		Patients approaching pharmacists more due to medical office closures		Offering to deliver naloxone kits,Training patients how to administer naloxone over video or phone		Very comfortable	Very comfortable		Yes	Both before and during the COVID-19 pandemic	No
100	255	TRUE	2021-02-16 12:32:00	R_33DwagenyoxQ5VU	Yes	Yes	Yes, I agree to participate.	Pharmacist	Graduate Degree	4	Chain		Small population centre (population between 1,000 and 29,999)	1	1	Equal		Less face-to-face interaction with the public,Reduced traffic inside the pharmacy		Closure of supervised consumption sites,Lack of access to community social supports (e.g., public health nurses),Patients approaching pharmacists more due to medical office closures		Training patients how to administer naloxone over video or phone		Comfortable	Comfortable		No		No
96	691	FALSE	2021-02-20 14:22:00	R_1rB51iGbQDv58zJ	Yes	Yes	Yes, I agree to participate.	Pharmacist	Graduate Degree	10	Independent		Small population centre (population between 1,000 and 29,999)	1	1	Equal	No	No one asking for naloxone		Nothing has helped me dispense naloxone during COVID-19		Offering to deliver naloxone kits		Very comfortable	Comfortable	None	No		No
100	308	TRUE	2021-02-17 11:56:00	R_3rZBxa4A6w6n10b	Yes	Yes	Yes, I agree to participate.	Pharmacist	PharmD	3	Chain		Large population centre (population 100,000 and over)	0	0	Equal	surgeries are postponed and pts are looking for other alternative to temporarily treat the pain (ie. t1,t3, percocets etc)	Less face-to-face interaction with the public,No one asking for naloxone				Having the pharmacy technician offer naloxone at prescription intake		Very comfortable	Very comfortable		No		No
100	274	TRUE	2021-02-17 19:38:00	R_2QxmohAveljH3VB	Yes	Yes	Yes, I agree to participate.	Pharmacist	PharmD	5	Chain		Small population centre (population between 1,000 and 29,999)	0-1	0-1	Equal		Less face-to-face interaction with the public,No one asking for naloxone		Nothing has helped me dispense naloxone during COVID-19		No adaptations have been made		Very comfortable	Very comfortable	no	No		No
44	181	TRUE	2021-02-03 17:25:00	R_3iKCMAZqjNfZG3k	Yes	Yes	Yes, I agree to participate.	Pharmacist	BScPharm	9	Chain		Large population centre (population 100,000 and over)	0	1	Increase		No one asking for naloxone,Other:	stigma surrounding naloxone	Patients are more concerned about being home alone,Lack of access to community social supports (e.g., public health nurses)		No adaptations have been made		Uncomfortable	Comfortable	more experience with dispensing; increased knowledge of naloxone	No		No
100	268	TRUE	2021-01-26 09:46:00	R_4SJWEbTtGFnC8BX	Yes	Yes	Yes, I agree to participate.	Pharmacist	PharmD	2	Chain		Large population centre (population 100,000 and over)	0.5	2021-05-02	Increase	My thought process	Other:	No barrier	Patients more concerned about respiratory problems during the pandemic,Other:	Pharmacist education and naloxone advocacy	No adaptations have been made		Neutral	Very comfortable	Shoppers drug Mart naloxone education video	No		No
96	319	TRUE	2021-02-03 14:38:00	R_1ZeL8WAw6cditUJ	Yes	Yes	Yes, I agree to participate.	Pharmacist	BScPharm	17	Chain		Large population centre (population 100,000 and over)	1	8	Increase	more awareness,pharmacist intervention	No one asking for naloxone		Patients more concerned about respiratory problems during the pandemic,Patients approaching pharmacists more due to medical office closures		Offering to deliver naloxone kits,Training patients how to administer naloxone over video or phone,Having the pharmacy technician offer naloxone at prescription intake		Very comfortable	Very comfortable		No		No
100	398	TRUE	2021-02-11 19:30:00	R_aaXSS1OkT3mkDE5	Yes	Yes	Yes, I agree to participate.	Pharmacist	BScPharm,Graduate Degree	36	Chain		Large population centre (population 100,000 and over)	1	3	Increase	Patient Awareness and Responsibility and Education	Less face-to-face interaction with the public		Patients are more concerned about being home alone,Lack of access to community social supports (e.g., public health nurses),Patients approaching pharmacists more due to medical office closures		Training patients how to administer naloxone over video or phone,Having the pharmacy technician offer naloxone at prescription intake		Comfortable	Comfortable	Dispensing more kits...Familiarity etc	No		No
100	657	TRUE	2021-02-04 17:53:00	R_2wnykT07mtBdmKN	Yes	Yes	Yes, I agree to participate.	Pharmacist	BScPharm	32	Chain		Large population centre (population 100,000 and over)	2	5	Increase	The isolation and job losses are creating more stressors. More people are looking to escape the pains of their circumstances. Excessive drug use has escalated and syringe sales have also increased dramatically.	Difficulty stocking naloxone,No one asking for naloxone,Other:	There have been times when discussing with clients that they inform me they use it to push their ‘high’ higher. Often they do not realize they can return as frequently as they need to.	Patients are more concerned about being home alone		No adaptations have been made		Very comfortable	Very comfortable	N/a	No		No
44	456	TRUE	2021-02-11 17:47:00	R_BR3WmdzeCA4g1DX	Yes	Yes	Yes, I agree to participate.	Pharmacist	BScPharm	13	Chain		Large population centre (population 100,000 and over)	3	7	Increase	Being proactive in supplying Naloxone kits to all patients on prescription Opiods	Less face-to-face interaction with the public		Other:	Opioid overdose prevention strategy	Offering to deliver naloxone kits,Training patients how to administer naloxone over video or phone		Comfortable	Very comfortable	Statistics have shown increased overdose risk	No		No
100	272	TRUE	2021-02-03 15:14:00	R_pzRa42s7R9qwoEx	Yes	Yes	Yes, I agree to participate.	Pharmacist	PharmD	15	Chain		Large population centre (population 100,000 and over)	6	8	Increase	More people are asking for them, and we are encouraging people to take more than one kit due to Fentanyl's strong street presence.	Other:	certain patients are shy to ask for one.	Lack of access to community social supports (e.g., public health nurses),Patients approaching pharmacists more due to medical office closures,Other:	Patient's dealers are not as available, so they are using other opioids and not able to properly gauge the right amounts.	Training patients how to administer naloxone over video or phone,Other:	Train staff of shelters on how to use and equipping them.	Very comfortable	Very comfortable		No		No
100	249	TRUE	2021-01-23 07:46:00	R_3p5qAn0ocqXN96X	Yes	Yes	Yes, I agree to participate.	Pharmacist	BScPharm	15	Chain		Large population centre (population 100,000 and over)	7	15	Increase	increase	Less face-to-face interaction with the public,Reduced traffic inside the pharmacy		Patients more concerned about respiratory problems during the pandemic,Patients are more concerned about being home alone,Closure of supervised consumption sites,Lack of access to community social supports (e.g., public health nurses),Patients approaching pharmacists more due to medical office closures		Offering to deliver naloxone kits,Training patients how to administer naloxone over video or phone		Very comfortable	Very comfortable	substance abuse is hitting the sky. every person should have 1	No		No
100	377	TRUE	2021-02-11 11:40:00	R_3D8sxwTw2VWJs06	Yes	Yes	Yes, I agree to participate.	Pharmacist	BScPharm,Graduate Degree	9	Chain		Large population centre (population 100,000 and over)			N/A				Patients approaching pharmacists more due to medical office closures				Very comfortable	Very comfortable		No		No
100	197	TRUE	2021-02-03 15:32:00	R_3KO6rOMGYiYV5By	Yes	Yes	Yes, I agree to participate.	Pharmacist	BScPharm,Hospital Residency	35	Independent		Large population centre (population 100,000 and over)	0	0.3	Increase	Not much	No one asking for naloxone		Nothing has helped me dispense naloxone during COVID-19		No adaptations have been made		Comfortable	Comfortable		No		No
100	428	TRUE	2021-01-23 13:26:00	R_2WGTPecmrMmGMju	Yes	Yes	Yes, I agree to participate.	Pharmacist	PharmD	1	Independent		Large population centre (population 100,000 and over)	1	3	Increase	A lot more people staying at home and are using illicit substances			Patients more concerned about respiratory problems during the pandemic,Patients are more concerned about being home alone,Patients approaching pharmacists more due to medical office closures,Other:	1. Patient a concerned about loved ones.... 2. Methadone clinic colocated within the pharmacy as of summer 2020	Having the pharmacy technician offer naloxone at prescription intake,Other:	Frequently reminding patients to check the expiry on current naloxone kits.	Very comfortable	Very comfortable	N/A	No		No
85	353	TRUE	2021-02-11 17:37:00	R_3lsq2JkRVAhsC4C	Yes	Yes	Yes, I agree to participate.	Pharmacist	PharmD	10	Independent		Large population centre (population 100,000 and over)	5	8	Increase	Médication safety	Other:	People feeling	Nothing has helped me dispense naloxone during COVID-19		Training patients how to administer naloxone over video or phone		Very comfortable	Very comfortable		No		No
100	211	TRUE	2021-02-03 15:17:00	R_1Fm3j2u9pijmvFf	Yes	Yes	Yes, I agree to participate.	Pharmacist	PharmD	NR	Independent		Large population centre (population 100,000 and over)	10	40	Increase	Mental health crisis, street drugs laced heavily with benzos .			Patients more concerned about respiratory problems during the pandemic,Patients are more concerned about being home alone,Closure of supervised consumption sites,Lack of access to community social supports (e.g., public health nurses),Patients approaching pharmacists more due to medical office closures		No adaptations have been made		Very comfortable	Very comfortable		Yes	Both before and during the COVID-19 pandemic	Yes	Both before and during the COVID-19 pandemic
100	286	TRUE	2021-02-02 14:12:00	R_1DPbRmYBvydsPta	Yes	Yes	Yes, I agree to participate.	Pharmacist	BScPharm	36	Banner		Medium population centre (population between 30,000 and 99,999)	2	3	Increase	More aggressive promotion of program	Less face-to-face interaction with the public		Other:	Pharmacist promotion of program	Other:	Offering kits to all opioid clients	Very comfortable	Very comfortable		No		No
100	404	TRUE	2021-02-11 14:09:00	R_3Ny5brTbo5lZEiZ	Yes	Yes	Yes, I agree to participate.	Pharmacist	BScPharm	35	Chain		Medium population centre (population between 30,000 and 99,999)	15	20	Increase	Increased potency of street drugs	Less face-to-face interaction with the public		Lack of access to community social supports (e.g., public health nurses)		No adaptations have been made		Very comfortable	Very comfortable	Increased awareness of need	No		No
100	236	TRUE	2021-01-24 08:33:00	R_XhpSFNncU5CASJj	Yes	Yes	Yes, I agree to participate.	Pharmacist	BScPharm,Graduate Degree	2	Chain		Medium population centre (population between 30,000 and 99,999)	0-1	2021-02-01	Increase	Increased stress and depression leading to drug abuse	Reduced traffic inside the pharmacy		Closure of supervised consumption sites,Patients approaching pharmacists more due to medical office closures		Training patients how to administer naloxone over video or phone,Having the pharmacy technician offer naloxone at prescription intake		Very comfortable	Very comfortable		Yes	Before the COVID-19 pandemic	No
100	330	TRUE	2021-02-11 12:03:00	R_3HTDsu3Onv1BFpw	Yes	Yes	Yes, I agree to participate.	Pharmacist	BScPharm	48	Independent		Medium population centre (population between 30,000 and 99,999)	0	1	Increase		Less face-to-face interaction with the public,Reduced traffic inside the pharmacy		Patients are more concerned about being home alone,Patients approaching pharmacists more due to medical office closures		No adaptations have been made		Comfortable	Comfortable		No		No
100	448	TRUE	2021-02-11 16:13:00	R_0Pbu0CbKpqQGFR7	Yes	Yes	Yes, I agree to participate.	Pharmacist	BScPharm,Graduate Degree	46	Independent		Medium population centre (population between 30,000 and 99,999)	0	1	Increase		Less face-to-face interaction with the public,No one asking for naloxone		Nothing has helped me dispense naloxone during COVID-19		Training patients how to administer naloxone over video or phone		Comfortable	Comfortable	No	No		No
100	182	TRUE	2021-02-11 20:16:00	R_ZC8Iq2m1W07wtiN	Yes	Yes	Yes, I agree to participate.	Pharmacist	BScPharm,PharmD	5	Independent		Medium population centre (population between 30,000 and 99,999)	1	2	Increase		Less face-to-face interaction with the public,Reduced traffic inside the pharmacy,Pharmacy not offering delivery,No one asking for naloxone		Patients more concerned about respiratory problems during the pandemic,Patients are more concerned about being home alone,Patients approaching pharmacists more due to medical office closures		Offering to deliver naloxone kits,Having the pharmacy technician offer naloxone at prescription intake		Very comfortable	Neutral		No		No
100	228	TRUE	2021-02-08 09:50:00	R_3g4WHQJBlWOtzDd	Yes	Yes	Yes, I agree to participate.	Pharmacist	BScPharm	26	Independent		Medium population centre (population between 30,000 and 99,999)	2	4	Increase	In our methadone practice, many of our prescribers have been requiring their patients to have them	Less face-to-face interaction with the public,Reduced traffic inside the pharmacy,Pharmacy not offering delivery		Lack of access to community social supports (e.g., public health nurses)		Having the pharmacy technician offer naloxone at prescription intake		Comfortable	Comfortable		No		No
100	407	TRUE	2021-02-11 13:07:00	R_2Sr7MsvtreDm7GX	Yes	Yes	Yes, I agree to participate.	Pharmacist	BScPharm,Graduate Degree	34	Independent		Medium population centre (population between 30,000 and 99,999)	4	10	Increase	Increased illicit drug use caused by loneliness, depression, anxiety and fear of the unknown	Other:	No barriers. I work in an addiction treatment setting	Patients are more concerned about being home alone		Training patients how to administer naloxone over video or phone		Very comfortable	Very comfortable	No. I am used to dispensing ad talking to patients about its use	No		No
100	140	TRUE	2021-02-03 15:50:00	R_4H0KgeE3fa8SycN	Yes	Yes	Yes, I agree to participate.	Pharmacist	BScPharm,PharmD	9	Independent		Medium population centre (population between 30,000 and 99,999)	0-1	1	Increase	Increased issues with overdose	Other:	None	Patients are more concerned about being home alone,Closure of supervised consumption sites,Patients approaching pharmacists more due to medical office closures		Offering to deliver naloxone kits,Training patients how to administer naloxone over video or phone		Very comfortable	Very comfortable		No		No
100	2347	TRUE	2021-02-04 09:27:00	R_3elioACr1Gn1Sqq	Yes	Yes	Yes, I agree to participate.	Pharmacist	PharmD	2	Banner		Small population centre (population between 1,000 and 29,999)	0.25	0.75	Increase	Local events, deaths, new illicit drug supplies. Awareness that pharmacies dispense these products.	Less face-to-face interaction with the public,Reduced traffic inside the pharmacy		Patients more concerned about respiratory problems during the pandemic,Lack of access to community social supports (e.g., public health nurses),Patients approaching pharmacists more due to medical office closures		No adaptations have been made		Very comfortable	Very comfortable	It is always easier to share information, educate and offer services when the recipient (ie. patient) has genuine interest in them and believes they add value to their lives or lives of others.	No		No
100	379	TRUE	2021-02-04 07:50:00	R_w7SvEyLU4hHyz1D	Yes	Yes	Yes, I agree to participate.	Pharmacist	BScPharm	31	Banner		Small population centre (population between 1,000 and 29,999)	2021-02-01	2021-03-02	Increase	Narcotic over use and respiratory issues	Reduced traffic inside the pharmacy,No one asking for naloxone		Patients more concerned about respiratory problems during the pandemic,Patients are more concerned about being home alone,Lack of access to community social supports (e.g., public health nurses),Patients approaching pharmacists more due to medical office closures		Having the pharmacy technician offer naloxone at prescription intake		Very comfortable	Very comfortable		No		No
100	279	TRUE	2021-01-25 20:23:00	R_2SpHTDCerSJLusH	Yes	Yes	Yes, I agree to participate.	Pharmacist	BScPharm	10	Chain		Small population centre (population between 1,000 and 29,999)	0-1	2021-02-01	Increase	Increased high risk patients, increased pharmacy offerings			Lack of access to community social supports (e.g., public health nurses),Patients approaching pharmacists more due to medical office closures		Other:	Attempts to offer to all OAT patients and any narcotic dispensing	Very comfortable	Very comfortable	Increased confidence with increased offering	No		No
100	727	TRUE	2021-01-23 17:02:00	R_1Cd5MuWo0c8K3qt	Yes	Yes	Yes, I agree to participate.	Pharmacist	BScPharm	21	Independent		Small population centre (population between 1,000 and 29,999)	0.25	0.5	Increase	New methadone patients, asking more needle exchange customers	Less face-to-face interaction with the public,Reduced traffic inside the pharmacy		Patients approaching pharmacists more due to medical office closures		Training patients how to administer naloxone over video or phone		Comfortable	Comfortable		No		No
100	826	TRUE	2021-01-22 13:31:00	R_3knXTAHROwltQT8	Yes	Yes	Yes, I agree to participate.	Pharmacist	PharmD	1	Independent		Small population centre (population between 1,000 and 29,999)	1	3	Increase	Increased awareness and opioid overdose in the community	Less face-to-face interaction with the public,Reduced traffic inside the pharmacy		Patients more concerned about respiratory problems during the pandemic,Patients approaching pharmacists more due to medical office closures,Other:	Me educating them about increased risk of respiratory depression with Covid around	No adaptations have been made		Very comfortable	Very comfortable	It's easier to mention to patients taking opiods without possibly offending them about their opioid use.	No		No
100	449	TRUE	2021-02-03 15:58:00	R_1n7rTsfa9go3rqx	Yes	Yes	Yes, I agree to participate.	Pharmacist	PharmD	3	Independent		Small population centre (population between 1,000 and 29,999)	2021-02-01	2021-04-03	Increase	We had a concern of our methadone patients who still use getting covid and how that may impact respiratory depression, we’ve also seen an increase of drug use in town with each lock down	Less face-to-face interaction with the public,Reduced traffic inside the pharmacy		Patients more concerned about respiratory problems during the pandemic,Patients are more concerned about being home alone,Lack of access to community social supports (e.g., public health nurses),Patients approaching pharmacists more due to medical office closures		Offering to deliver naloxone kits,Training patients how to administer naloxone over video or phone		Very comfortable	Very comfortable	I have about 75 regular methadone/suboxone patients in addition to regular narcotic rxs so I got really comfortable with naloxone within my first couple weeks of practice	No		Yes	During the COVID-19 pandemic
100	8489	TRUE	2021-02-16 15:01:00	R_2S1faUjVP5VtnPg	Yes	Yes	Yes, I agree to participate.	Pharmacist	BScPharm	4	Banner		Large population centre (population 100,000 and over)	0.25	0.5	Increase	Pandemic	Less face-to-face interaction with the public,Reduced traffic inside the pharmacy,No one asking for naloxone		Patients more concerned about respiratory problems during the pandemic,Patients are more concerned about being home alone		Other:	Some patients denied earlier for getting Naloxone; but during Pandemic they did not denied while it was offered again	Very comfortable	Very comfortable		No		No
100	301	TRUE	2021-02-16 15:13:00	R_3ilg1MC9kWb9Uc1	Yes	Yes	Yes, I agree to participate.	Pharmacist	BScPharm	32	Banner		Large population centre (population 100,000 and over)	7	10	Increase	our pharmacy supplies a withdrawl management program & also hospital inpatients being discharged. More patients being treated is impacting the increase.	Less face-to-face interaction with the public,Reduced traffic inside the pharmacy		Lack of access to community social supports (e.g., public health nurses)		No adaptations have been made		Comfortable	Comfortable	not really	No		No
100	414	TRUE	2021-02-16 17:41:00	R_xAfrz4zAA7mFkZz	Yes	Yes	Yes, I agree to participate.	Pharmacist	BScPharm	33	Banner		Large population centre (population 100,000 and over)	0.1	1	Increase	COVID 19	Reduced traffic inside the pharmacy		Other:	Increased offering of kits by staff	Other:	Asking more frequently if they would like a kit	Comfortable	Comfortable		No		No
100	291	TRUE	2021-02-15 10:41:00	R_Rz61FdPuMehgzBv	Yes	Yes	Yes, I agree to participate.	Pharmacist	BScPharm	41	Chain		Large population centre (population 100,000 and over)	1	2	Increase		No one asking for naloxone		Other:		Other:	Person to person	Comfortable	Comfortable		No		No
100	186	TRUE	2021-02-17 06:29:00	R_pQPGY3k0m64rfJD	Yes	Yes	Yes, I agree to participate.	Pharmacist	BScPharm	8	Independent		Large population centre (population 100,000 and over)	2	5	Increase	Since people are less likely to go out and see a doctor	Lack of time		Patients are more concerned about being home alone		Having the pharmacy technician offer naloxone at prescription intake		Very comfortable	Very comfortable		No		No
100	189	TRUE	2021-02-13 14:03:00	R_eFkAWuwDGgaJ14Z	Yes	Yes	Yes, I agree to participate.	Pharmacist	BScPharm	15	Independent		Large population centre (population 100,000 and over)	3	6	Increase	INCREASED NUMBER OF OPIOID OVERDOSES DURING THE PANDEMIC	Reduced traffic inside the pharmacy,No one asking for naloxone		Nothing has helped me dispense naloxone during COVID-19		Offering to deliver naloxone kits,Training patients how to administer naloxone over video or phone		Very comfortable	Very comfortable		Yes	During the COVID-19 pandemic	No
100	247	TRUE	2021-02-16 18:24:00	R_Y9LWa51DUma4LHb	Yes	Yes	Yes, I agree to participate.	Pharmacist	BScPharm	31	Independent		Large population centre (population 100,000 and over)	2	12	Increase	Anxiety and isolation and desperation and idleness	Less face-to-face interaction with the public		Patients are more concerned about being home alone,Closure of supervised consumption sites		No adaptations have been made		Very comfortable	Very comfortable	Frequency	No		No
100	412	TRUE	2021-02-16 22:23:00	R_2fxPs79Hs2AvbiL	Yes	Yes	Yes, I agree to participate.	Pharmacist	BScPharm	5	Banner		Medium population centre (population between 30,000 and 99,999)	2	4	Increase	COVID-19	Less face-to-face interaction with the public,Reduced traffic inside the pharmacy		Patients more concerned about respiratory problems during the pandemic,Patients are more concerned about being home alone,Lack of access to community social supports (e.g., public health nurses),Patients approaching pharmacists more due to medical office closures		Offering to deliver naloxone kits,Training patients how to administer naloxone over video or phone		Very comfortable	Very comfortable	Making patient aware of having naloxone kit and Savin life during time of COVID-19 when access is limited to everywhere including hospital, dr office	No		Yes	Before the COVID-19 pandemic
100	191	TRUE	2021-02-17 14:10:00	R_2BsRupuGP3DJrLG	Yes	Yes	Yes, I agree to participate.	Pharmacist	BScPharm	7	Banner		Medium population centre (population between 30,000 and 99,999)	2	3	Increase	n/a	Reduced traffic inside the pharmacy		Patients more concerned about respiratory problems during the pandemic,Closure of supervised consumption sites,Lack of access to community social supports (e.g., public health nurses)		Training patients how to administer naloxone over video or phone		Very comfortable	Very comfortable		No		No
100	432	TRUE	2021-02-13 06:22:00	R_3OoJdJJ8tWmjXqC	Yes	Yes	Yes, I agree to participate.	Pharmacist	BScPharm	21	Chain		Medium population centre (population between 30,000 and 99,999)	0-1	2021-02-01	Increase	Increase in opioid use	No one asking for naloxone,Lack of time		Patients are more concerned about being home alone,Lack of access to community social supports (e.g., public health nurses),Patients approaching pharmacists more due to medical office closures		Having the pharmacy technician offer naloxone at prescription intake		Comfortable	Very comfortable	Increased used of opiates and frequent requests for early refills	No		No
100	230	TRUE	2021-02-16 18:19:00	R_2thB8i4emkGdKbp	Yes	Yes	Yes, I agree to participate.	Pharmacist	BScPharm	24	Chain		Medium population centre (population between 30,000 and 99,999)	0-1	2	Increase	increase knowledge of overdoses during the pandemic	Other:	peoples perception	Lack of access to community social supports (e.g., public health nurses)		No adaptations have been made		Very comfortable	Comfortable		No		No
96	510	FALSE	2021-02-20 14:21:00	R_1gHiaPw82O3PJdy	Yes	Yes	Yes, I agree to participate.	Pharmacist	BScPharm	30	Chain		Medium population centre (population between 30,000 and 99,999)	0.5	3	Increase	Clients are more at home , possible increase chance of overdose	Difficulty stocking naloxone,Lack of time		Patients more concerned about respiratory problems during the pandemic,Patients are more concerned about being home alone		Training patients how to administer naloxone over video or phone		Very comfortable	Very comfortable	The incidents of death from overdose in the area	No		No
100	268	TRUE	2021-02-16 18:39:00	R_3PcbU7EZvAJNRNX	Yes	Yes	Yes, I agree to participate.	Pharmacist	BScPharm	NR	Chain		Medium population centre (population between 30,000 and 99,999)	0-1	2021-02-01	Increase	Increase	Less face-to-face interaction with the public		Patients are more concerned about being home alone,Closure of supervised consumption sites,Lack of access to community social supports (e.g., public health nurses),Other:	Mental health	Offering to deliver naloxone kits,Training patients how to administer naloxone over video or phone		Very comfortable	Very comfortable	Missed doses on suboxone and methadone indicated more use of other substances.	No		No
100	325	TRUE	2021-02-14 13:38:00	R_3sB0Dp9UyPzLxRC	Yes	Yes	Yes, I agree to participate.	Pharmacist	BScPharm	10	Independent		Medium population centre (population between 30,000 and 99,999)	0	1	Increase	More addiction during pandemic	Lack of time		Patients are more concerned about being home alone		Offering to deliver naloxone kits,Training patients how to administer naloxone over video or phone		Neutral	Comfortable	The stress people are experiencing	No		No
100	161	TRUE	2021-02-16 18:41:00	R_zZv33R3WaBsgBA5	Yes	Yes	Yes, I agree to participate.	Pharmacist	BScPharm	31	Independent		Medium population centre (population between 30,000 and 99,999)	4	6	Increase	increase in drug use	Less face-to-face interaction with the public		Patients approaching pharmacists more due to medical office closures		No adaptations have been made		Very comfortable		no	No		No
100	1160	TRUE	2021-02-17 00:43:00	R_3EifI3orITaQNrw	Yes	Yes	Yes, I agree to participate.	Pharmacist	BScPharm	2	Chain		Small population centre (population between 1,000 and 29,999)	5	12	Increase	Imcrease	Pharmacy not offering delivery		Patients are more concerned about being home alone,Lack of access to community social supports (e.g., public health nurses),Patients approaching pharmacists more due to medical office closures		Training patients how to administer naloxone over video or phone		Very comfortable	Very comfortable		No		No
100	311	TRUE	2021-02-16 12:42:00	R_3qg66M25wyyMEh4	Yes	Yes	Yes, I agree to participate.	Pharmacist	BScPharm	5	Chain		Small population centre (population between 1,000 and 29,999)	1	2	Increase	I think lockdown people are at home less social activities	Less face-to-face interaction with the public,No one asking for naloxone,Lack of time		Patients more concerned about respiratory problems during the pandemic,Patients are more concerned about being home alone		Offering to deliver naloxone kits,Training patients how to administer naloxone over video or phone		Very comfortable	Very comfortable		No		No
100	699	TRUE	2021-02-16 15:00:00	R_2zAsc43phHIlTpf	Yes	Yes	Yes, I agree to participate.	Pharmacist	BScPharm	9	Chain		Small population centre (population between 1,000 and 29,999)	0	1	Increase	Thinking about it like a first aid kit			Other:	I started offering them as did one of the assistants	Offering to deliver naloxone kits,Training patients how to administer naloxone over video or phone,Having the pharmacy technician offer naloxone at prescription intake		Neutral	Comfortable	Changing how I broach the topic ("We just got in a new batch of Naloxone kits. Since you have opioids in your home, I was wondering if you've heard of them. You can think of it like a first aid kit to use in case anyone experiences an opioid overdose..." Then I continue the conversation from there	No		No
100	432	TRUE	2021-02-16 14:23:00	R_2Ce9vtvH6JB9Qu5	Yes	Yes	Yes, I agree to participate.	Pharmacist	BScPharm	15	Chain		Small population centre (population between 1,000 and 29,999)	1	2	Increase	People are actually having to use it	Less face-to-face interaction with the public,Reduced traffic inside the pharmacy		Closure of supervised consumption sites,Lack of access to community social supports (e.g., public health nurses)		No adaptations have been made		Comfortable	Very comfortable	More opioid overdose cases	No		Yes	Before the COVID-19 pandemic
100	681	TRUE	2021-02-18 05:52:00	R_2ysy9nUd42aLWds	Yes	Yes	Yes, I agree to participate.	Pharmacist	BScPharm	4	Independent		Small population centre (population between 1,000 and 29,999)	0.5	1.5	Increase	Now offering naloxone kit to my patients who are on Narcotics considering the higher risk of respiratiry dpression.	No one asking for naloxone		Patients are more concerned about being home alone		Other:	Offer those who are on narcotics	Comfortable	Comfortable		No		No
100	767	TRUE	2021-02-16 20:11:00	R_1mwqdCsx9SieASB	Yes	Yes	Yes, I agree to participate.	Pharmacy technician	BScPharm	3	Independent		Large population centre (population 100,000 and over)	5	15	Increase	Narcan	Less face-to-face interaction with the public,Reduced traffic inside the pharmacy,Lack of time		Patients more concerned about respiratory problems during the pandemic,Lack of access to community social supports (e.g., public health nurses)		Training patients how to administer naloxone over video or phone		Very comfortable	Very comfortable	Ya always	No		Yes	During the COVID-19 pandemic
100	263	TRUE	2021-02-17 08:06:00	R_25SJVyRCZ1j3cu7	Yes	Yes	Yes, I agree to participate.	Pharmacist	BScPharm,Graduate Degree	4	Independent		Medium population centre (population between 30,000 and 99,999)	3	0-1	Increase	People lock down	Less face-to-face interaction with the public,Reduced traffic inside the pharmacy,Difficulty stocking naloxone,Lack of time		Patients more concerned about respiratory problems during the pandemic,Patients are more concerned about being home alone		Training patients how to administer naloxone over video or phone,Having the pharmacy technician offer naloxone at prescription intake		Very comfortable	Very comfortable	No	No		No
100	160	TRUE	2021-02-16 12:52:00	R_a8JX9Gge3leWjF7	Yes	Yes	Yes, I agree to participate.	Pharmacist	BScPharm,Graduate Degree,Hospital Residency	40	Banner		Medium population centre (population between 30,000 and 99,999)	2	3	Increase	awareness	Less face-to-face interaction with the public,Reduced traffic inside the pharmacy,No one asking for naloxone,Lack of time		Closure of supervised consumption sites,Lack of access to community social supports (e.g., public health nurses)		No adaptations have been made		Very comfortable	Very comfortable		No		No
100	435	TRUE	2021-02-16 12:29:00	R_3lGNv5hJuRdaJAR	Yes	Yes	Yes, I agree to participate.	Pharmacist	Graduate Degree	2	Chain		Large population centre (population 100,000 and over)	1	2	Increase	Well changes with new guideline helps us more focussing on saving life to offer each and every patient getting opioid, also similar symptomp as a breathing difficulty can happen any time with covid 19. Also helps to focus and minimize the flow to hospitals.	Lack of time		Patients more concerned about respiratory problems during the pandemic,Patients are more concerned about being home alone,Lack of access to community social supports (e.g., public health nurses),Patients approaching pharmacists more due to medical office closures		Offering to deliver naloxone kits,Training patients how to administer naloxone over video or phone,Having the pharmacy technician offer naloxone at prescription intake		Very comfortable	Very comfortable	Great help. I usually use the OPA naloxone initiation tool for pharmacists and prefers Narcan Nasal spray how to use guide for patient.pdf print and explain patients visually. Also Refill reminder does work like epipens. As lot of people are not even aware abput expiries. As i initiated one day - printed report for 2018 dispensed kits and went in software expiry check and actually called everyone…	No		No
100	210	TRUE	2021-02-16 12:10:00	R_xbVJkLrAAoj5fln	Yes	Yes	Yes, I agree to participate.	Pharmacist	Graduate Degree	12	Chain		Small population centre (population between 1,000 and 29,999)	5	6	Increase	No idea	No one asking for naloxone		Closure of supervised consumption sites		Offering to deliver naloxone kits		Comfortable	Comfortable	No	No		No
100	308	TRUE	2021-02-16 18:39:00	R_2En0p0egI07q30M	Yes	Yes	Yes, I agree to participate.	Pharmacist	PharmD	2	Chain		Large population centre (population 100,000 and over)	1	3	Increase	increase	Less face-to-face interaction with the public		Patients more concerned about respiratory problems during the pandemic,Patients are more concerned about being home alone,Patients approaching pharmacists more due to medical office closures		No adaptations have been made		Very comfortable	Very comfortable	Health canada encouragement to dispense	Yes	Both before and during the COVID-19 pandemic	No
100	159	TRUE	2021-02-16 12:20:00	R_26bQUBzk8hHnXwm	Yes	Yes	Yes, I agree to participate.	Pharmacist	BScPharm	NR	Chain		Large population centre (population 100,000 and over)	/	/	/		Less face-to-face interaction with the public,Reduced traffic inside the pharmacy,No one asking for naloxone						Comfortable	Comfortable		No		No
100	197	TRUE	2021-02-17 13:46:00	R_1jeRG86k2LfyZGQ	Yes	Yes	Yes, I agree to participate.	Pharmacist	BScPharm	25	Banner		Medium population centre (population between 30,000 and 99,999)	/	/	/	almost same	Reduced traffic inside the pharmacy		Closure of supervised consumption sites		Offering to deliver naloxone kits		Neutral	Neutral		No		No
		Total	Pharmacist	Technician	No response
	Professional	231	229	2	0
		Total	BSP	PharmD	Graduate degree	Residency	Other	No response
	Education	231	191	32	28	10	0	0
		Total	≤5	2021-10-06	11-20	≥21	No response
	Yrs in practice	231	41	35	41	109	5
		Total	Chain	Independent	Banner	Other	No response
	Type	231	108	79	38	5	1
		Total	Small	Medium	Large	<1000	No response
	Pop Size	231	75	60	94	1	1
		Increase	53
		No change	118
		Decrease	57
		No response	3
		Total	231

## Sheet: 1-2_IncDec
Information					Eligibility			Demographic						Naloxone
Progress	Duration (in seconds)	Finished	RecordedDate	ResponseId	Q1	Q2	AGREE	Q1	Q2	Q3	Q4	Q4_Other	Q5	Q1	Q2		Q3	Q4	Q4_7_TEXT	Q5	Q5_7_TEXT	Q6	Q6_5_TEXT	Q7	Q8	Q9	Q10	Q11	Q12	Q13
Progress	Duration (in seconds)	Finished	Recorded Date	Response ID	Confirmation of registered ON Part A RPh or RT	Confirmation of community pharmacy setting.	Agreement to participate	Type of pharmacy professional	Education *	Years in practice.	Type of community pharmacy.	Q4_Other	Population size of the area in which community pharmacy practice located. If you work at multiple community pharmacies, please answer the question according to the community pharmacy you work at most frequently.	How many naloxone kits per week did you dispense, on average, before the start of the COVID-19 pandemic?	How many naloxone kits per week do you dispense, on average, now with the COVID-19 pandemic?	Q1 ? Q2 Relationship	If the number of naloxone kits dispensed now versus before the pandemic is different,what do you think is impacting an increase or decrease in your naloxone dispensing practices?	Please share any barriers you have found to dispensing naloxone since the beginning of the COVID-19 pandemic (SELECT ALL THAT APPLY). - Selected Choice	Please share any barriers you have found to dispensing naloxone since the beginning of the COVID-19 pandemic (SELECT ALL THAT APPLY). - Other: - Text	Please share what has facilitated naloxone dispensing since the beginning of the COVID-19 pandemic (SELECT ALL THAT APPLY). - Selected Choice	Please share what has facilitated naloxone dispensing since the beginning of the COVID-19 pandemic (SELECT ALL THAT APPLY). - Other: - Text	What adaptations (if any) have you made in your daily practice to support the dispensing of naloxone during the COVID-19 pandemic? (SELECT ALL THAT APPLY) - Selected Choice	What adaptations (if any) have you made in your daily practice to support the dispensing of naloxone during the COVID-19 pandemic? (SELECT ALL THAT APPLY) - Other: - Text	How would you rate your comfort in dispensing naloxone before the COVID-19 pandemic?	How would you rate your comfort in dispensing naloxone during the COVID-19 pandemic?	Has there been anything that has made you more comfortable dispensing naloxone during the pandemic?	Have you ever had to administer naloxone inside the pharmacy?	When you administered naloxone, was it:	During one of your shifts, has another pharmacy staff member ever had to administer naloxone inside the pharmacy?	When they administered naloxone, was it:
100	1326	TRUE	2021-02-14 23:49:00	R_30uiXHPvC2QqRUL	Yes	Yes	Yes, I agree to participate.	Pharmacist	BScPharm	24	Banner		Large population centre (population 100,000 and over)	0.25	0.125	Decrease	Less traffic	Less face-to-face interaction with the public,Reduced traffic inside the pharmacy		Patients approaching pharmacists more due to medical office closures		No adaptations have been made		Very comfortable	Very comfortable	None	No		No
100	313	TRUE	2021-02-16 15:33:00	R_1qdGPcTY6cHA1lG	Yes	Yes	Yes, I agree to participate.	Pharmacist	BScPharm,PharmD	35	Banner		Large population centre (population 100,000 and over)	1	0-1	Decrease	Decrease in dispensing - less foot traffic into the store, practice now also not new, less demand	Less face-to-face interaction with the public,Reduced traffic inside the pharmacy,No one asking for naloxone,Other:	decreased demand	Nothing has helped me dispense naloxone during COVID-19		No adaptations have been made		Comfortable	Comfortable	Not really	No		No
100	261	TRUE	2021-02-18 22:41:00	R_2EirWLBCtkOLMeL	Yes	Yes	Yes, I agree to participate.	Pharmacist	Graduate Degree	5	Banner		Large population centre (population 100,000 and over)	1	0	Decrease	Awareness of patient , changing shopping habits	Less face-to-face interaction with the public,Reduced traffic inside the pharmacy		Nothing has helped me dispense naloxone during COVID-19		Training patients how to administer naloxone over video or phone		Very comfortable	Very comfortable		No		No
100	260	TRUE	2021-02-12 16:37:00	R_SYMQ37QX2FP8cPn	Yes	Yes	Yes, I agree to participate.	Pharmacist	BScPharm	25	Banner		Large population centre (population 100,000 and over)	0	0	Equal		Pharmacy not offering delivery,No one asking for naloxone		Nothing has helped me dispense naloxone during COVID-19		No adaptations have been made		Uncomfortable	Neutral		No		No
100	51812	TRUE	2021-02-04 06:02:00	R_8jnC8G98U1jlLKF	Yes	Yes	Yes, I agree to participate.	Pharmacist	BScPharm	40	Banner		Large population centre (population 100,000 and over)	0	0	Equal	In light of media reports,I’m surprised by the numbers.	No one asking for naloxone		Other:	Unknown	No adaptations have been made		Comfortable	Comfortable	Place of work adheres to transmission prevention protocols. Free medication delivery, evolving covid knowledge, ie customers able to self select OTCs without risk of transmission.	No		No
100	256	TRUE	2021-02-11 11:45:00	R_8ifeirf4oVbd5Kh	Yes	Yes	Yes, I agree to participate.	Pharmacist	BScPharm	49	Banner		Large population centre (population 100,000 and over)	0.1	0.1	Equal		Less face-to-face interaction with the public,Reduced traffic inside the pharmacy,No one asking for naloxone		Nothing has helped me dispense naloxone during COVID-19		Offering to deliver naloxone kits,Training patients how to administer naloxone over video or phone,Having the pharmacy technician offer naloxone at prescription intake		Very comfortable	Very comfortable		No		No
44	101	TRUE	2021-02-11 13:43:00	R_24OEh9mBdFhX3V1	Yes	Yes	Yes, I agree to participate.	Pharmacist	BScPharm	31	Banner		Large population centre (population 100,000 and over)	1	1	Equal				Patients are more concerned about being home alone,Lack of access to community social supports (e.g., public health nurses),Patients approaching pharmacists more due to medical office closures		Having the pharmacy technician offer naloxone at prescription intake		Very comfortable	Very comfortable		No		No
100	1091	TRUE	2021-02-08 11:09:00	R_tFLYJ412NsEEHfz	Yes	Yes	Yes, I agree to participate.	Pharmacist	BScPharm	34	Banner		Large population centre (population 100,000 and over)	0-1	0-1	Equal	I am trying to educate patients on the importance of having a naloxone kit in the home for safety reasons more diligently now due to the COVID 19 pandemic. Unfortunately, the uptake of naloxone kits by patients has not changed much at our pharmacy.	No one asking for naloxone,Other:	Many of our customers feel that they do not need a naloxone kit even when they are provided information on why they should have a naloxone kit.	Patients more concerned about respiratory problems during the pandemic,Lack of access to community social supports (e.g., public health nurses)		No adaptations have been made		Comfortable	Comfortable	no	No		No
100	8489	TRUE	2021-02-16 15:01:00	R_2S1faUjVP5VtnPg	Yes	Yes	Yes, I agree to participate.	Pharmacist	BScPharm	4	Banner		Large population centre (population 100,000 and over)	0.25	0.5	Increase	Pandemic	Less face-to-face interaction with the public,Reduced traffic inside the pharmacy,No one asking for naloxone		Patients more concerned about respiratory problems during the pandemic,Patients are more concerned about being home alone		Other:	Some patients denied earlier for getting Naloxone; but during Pandemic they did not denied while it was offered again	Very comfortable	Very comfortable		No		No
100	301	TRUE	2021-02-16 15:13:00	R_3ilg1MC9kWb9Uc1	Yes	Yes	Yes, I agree to participate.	Pharmacist	BScPharm	32	Banner		Large population centre (population 100,000 and over)	7	10	Increase	our pharmacy supplies a withdrawl management program & also hospital inpatients being discharged. More patients being treated is impacting the increase.	Less face-to-face interaction with the public,Reduced traffic inside the pharmacy		Lack of access to community social supports (e.g., public health nurses)		No adaptations have been made		Comfortable	Comfortable	not really	No		No
100	414	TRUE	2021-02-16 17:41:00	R_xAfrz4zAA7mFkZz	Yes	Yes	Yes, I agree to participate.	Pharmacist	BScPharm	33	Banner		Large population centre (population 100,000 and over)	0.1	1	Increase	COVID 19	Reduced traffic inside the pharmacy		Other:	Increased offering of kits by staff	Other:	Asking more frequently if they would like a kit	Comfortable	Comfortable		No		No
44	429	TRUE	2021-02-11 17:43:00	R_1dmYGKZ46T49UiW	Yes	Yes	Yes, I agree to participate.	Pharmacist	BScPharm	14	Banner		Medium population centre (population between 30,000 and 99,999)	0	0	Equal		Other:	none	Patients more concerned about respiratory problems during the pandemic,Patients are more concerned about being home alone		No adaptations have been made		Comfortable	Comfortable		No		No
100	155	TRUE	2021-02-17 08:02:00	R_3fPFRjMB1hDQmBe	Yes	Yes	Yes, I agree to participate.	Pharmacist	BScPharm	9	Banner		Medium population centre (population between 30,000 and 99,999)	0	0	Equal	0	Other:	NA	Other:	NA	No adaptations have been made		Neutral	Neutral	No	No		No
100	327	TRUE	2021-02-15 21:28:00	R_2t5qSjqAE1l8Rh2	Yes	Yes	Yes, I agree to participate.	Pharmacist	BScPharm	34	Banner		Medium population centre (population between 30,000 and 99,999)	0.25	0.25	Equal				Nothing has helped me dispense naloxone during COVID-19		No adaptations have been made		Comfortable	Comfortable	We had to administer Naloxone to a young man who entered our pharmacy after taking a large dose of Fentanyl. I am more comfortable dispensing Naloxone now that I have personally administered it and seen how it works in front of my own eyes.	Yes	During the COVID-19 pandemic	No
100	1921	TRUE	2021-02-16 18:22:00	R_1f3iwyFIPIUYht5	Yes	Yes	Yes, I agree to participate.	Pharmacist	BScPharm	35	Banner		Medium population centre (population between 30,000 and 99,999)	0.25	0.25	Equal		Less face-to-face interaction with the public,No one asking for naloxone,Other:	Patients do not want/get mad	Patients approaching pharmacists more due to medical office closures		Training patients how to administer naloxone over video or phone		Comfortable	Comfortable		No		No
100	351	TRUE	2021-02-17 06:56:00	R_tG0yAQ0KAEpW9mV	Yes	Yes	Yes, I agree to participate.	Pharmacist	BScPharm	38	Banner		Medium population centre (population between 30,000 and 99,999)	2021-02-01	2021-02-01	Equal	People at home more under different circumstance	Less face-to-face interaction with the public,Reduced traffic inside the pharmacy,No one asking for naloxone		Patients more concerned about respiratory problems during the pandemic,Patients are more concerned about being home alone,Lack of access to community social supports (e.g., public health nurses),Nothing has helped me dispense naloxone during COVID-19		Having the pharmacy technician offer naloxone at prescription intake		Comfortable	Comfortable		No		No
100	744	TRUE	2021-02-14 19:56:00	R_1GIddOmYwkwKHL8	Yes	Yes	Yes, I agree to participate.	Pharmacist	BScPharm,Hospital Residency	40	Banner		Medium population centre (population between 30,000 and 99,999)	0	0	Equal		Less face-to-face interaction with the public,Reduced traffic inside the pharmacy,Difficulty stocking naloxone,Other:	Keeping it top of mind when other issues e.g. Covid supersede	Other:	Increasing awareness of potential increase in opioid side effects with covid and patients spending more time alone.	Other:	Trying to keep the possibility of increased risk at the forefront and therefore more likely top offset the kits.	Uncomfortable	Comfortable	Increased awareness of the importance of it; more imperative!	No		No
100	286	TRUE	2021-02-02 14:12:00	R_1DPbRmYBvydsPta	Yes	Yes	Yes, I agree to participate.	Pharmacist	BScPharm	36	Banner		Medium population centre (population between 30,000 and 99,999)	2	3	Increase	More aggressive promotion of program	Less face-to-face interaction with the public		Other:	Pharmacist promotion of program	Other:	Offering kits to all opioid clients	Very comfortable	Very comfortable		No		No
100	412	TRUE	2021-02-16 22:23:00	R_2fxPs79Hs2AvbiL	Yes	Yes	Yes, I agree to participate.	Pharmacist	BScPharm	5	Banner		Medium population centre (population between 30,000 and 99,999)	2	4	Increase	COVID-19	Less face-to-face interaction with the public,Reduced traffic inside the pharmacy		Patients more concerned about respiratory problems during the pandemic,Patients are more concerned about being home alone,Lack of access to community social supports (e.g., public health nurses),Patients approaching pharmacists more due to medical office closures		Offering to deliver naloxone kits,Training patients how to administer naloxone over video or phone		Very comfortable	Very comfortable	Making patient aware of having naloxone kit and Savin life during time of COVID-19 when access is limited to everywhere including hospital, dr office	No		Yes	Before the COVID-19 pandemic
100	191	TRUE	2021-02-17 14:10:00	R_2BsRupuGP3DJrLG	Yes	Yes	Yes, I agree to participate.	Pharmacist	BScPharm	7	Banner		Medium population centre (population between 30,000 and 99,999)	2	3	Increase	n/a	Reduced traffic inside the pharmacy		Patients more concerned about respiratory problems during the pandemic,Closure of supervised consumption sites,Lack of access to community social supports (e.g., public health nurses)		Training patients how to administer naloxone over video or phone		Very comfortable	Very comfortable		No		No
100	160	TRUE	2021-02-16 12:52:00	R_a8JX9Gge3leWjF7	Yes	Yes	Yes, I agree to participate.	Pharmacist	BScPharm,Graduate Degree,Hospital Residency	40	Banner		Medium population centre (population between 30,000 and 99,999)	2	3	Increase	awareness	Less face-to-face interaction with the public,Reduced traffic inside the pharmacy,No one asking for naloxone,Lack of time		Closure of supervised consumption sites,Lack of access to community social supports (e.g., public health nurses)		No adaptations have been made		Very comfortable	Very comfortable		No		No
100	197	TRUE	2021-02-17 13:46:00	R_1jeRG86k2LfyZGQ	Yes	Yes	Yes, I agree to participate.	Pharmacist	BScPharm	25	Banner		Medium population centre (population between 30,000 and 99,999)	/	/	/	almost same	Reduced traffic inside the pharmacy		Closure of supervised consumption sites		Offering to deliver naloxone kits		Neutral	Neutral		No		No
100	610	TRUE	2021-02-04 15:17:00	R_3r02BDl5s3crhoa	Yes	Yes	Yes, I agree to participate.	Pharmacy technician	Graduate Degree,Pharmacy technician training	2	Banner		Small population centre (population between 1,000 and 29,999)	3	1	Decrease	lack of social distancing for naloxone consultations	Less face-to-face interaction with the public,Reduced traffic inside the pharmacy		Nothing has helped me dispense naloxone during COVID-19		No adaptations have been made		Comfortable	Neutral		No		Yes	Before the COVID-19 pandemic
44	320	TRUE	2021-02-11 19:32:00	R_20MPp8IUwstRqdP	Yes	Yes	Yes, I agree to participate.	Pharmacist	BScPharm	20	Banner		Small population centre (population between 1,000 and 29,999)	4	2	Decrease	lockdown	Less face-to-face interaction with the public,Reduced traffic inside the pharmacy,Other:	not enough reimbursement from MOH	Lack of access to community social supports (e.g., public health nurses),Patients approaching pharmacists more due to medical office closures		Offering to deliver naloxone kits,Training patients how to administer naloxone over video or phone,Other:	offer Naloxone when an opioid is dispensed	Very comfortable	Very comfortable	having to inject two patients just outside the pharmacy where they overdosed	No		No
44	297	TRUE	2021-02-11 19:33:00	R_71yJ7NII0C7Fag1	Yes	Yes	Yes, I agree to participate.	Pharmacist	BScPharm	NR	Banner		Small population centre (population between 1,000 and 29,999)	0.25	0.15	Decrease	Low number of new customers	Less face-to-face interaction with the public,Reduced traffic inside the pharmacy,No one asking for naloxone		Nothing has helped me dispense naloxone during COVID-19		No adaptations have been made		Very comfortable	Very comfortable	None	No		No
100	2145	TRUE	2021-02-03 18:03:00	R_3prnsS8PDRJQAa0	Yes	Yes	Yes, I agree to participate.	Pharmacist	BScPharm	49	Banner		Small population centre (population between 1,000 and 29,999)	0.5	0.5	Equal		Reduced traffic inside the pharmacy,No one asking for naloxone		Nothing has helped me dispense naloxone during COVID-19		No adaptations have been made		Very comfortable	Very comfortable		No		No
100	482	TRUE	2021-02-11 11:30:00	R_1N8kh4bSDpNtSzt	Yes	Yes	Yes, I agree to participate.	Pharmacist	BScPharm	5	Banner		Small population centre (population between 1,000 and 29,999)	1	1	Equal	We have very litlle population using pain meds or taking street drugs	Less face-to-face interaction with the public,Reduced traffic inside the pharmacy,No one asking for naloxone		Patients approaching pharmacists more due to medical office closures		No adaptations have been made		Neutral	Neutral	The availability of the nasal spray kit	No		No
96	179	TRUE	2021-02-11 16:42:00	R_30iag6hw3lIAQQE	Yes	Yes	Yes, I agree to participate.	Pharmacist	BScPharm	29	Banner		Small population centre (population between 1,000 and 29,999)	2	2	Equal		Less face-to-face interaction with the public,Reduced traffic inside the pharmacy		Patients are more concerned about being home alone,Patients approaching pharmacists more due to medical office closures		No adaptations have been made		Very comfortable	Very comfortable		No		No
100	3126	FALSE	2021-01-27 17:45:00	R_5iEUIMrwD81RGvv	Yes	Yes	Yes, I agree to participate.	Pharmacist	PharmD	2	Banner		Small population centre (population between 1,000 and 29,999)	0-1	0-1	Equal				Patients more concerned about respiratory problems during the pandemic		No adaptations have been made		Comfortable	Comfortable		No		No
100	335	TRUE	2021-02-16 19:49:00	R_R3p0fe458p1Uvdv	Yes	Yes	Yes, I agree to participate.	Pharmacist	BScPharm	6	Banner		Small population centre (population between 1,000 and 29,999)	1	1	Equal		Less face-to-face interaction with the public,Reduced traffic inside the pharmacy		Nothing has helped me dispense naloxone during COVID-19		No adaptations have been made		Very comfortable	Very comfortable		No		No
100	117	TRUE	2021-02-17 10:15:00	R_0dfqpsV1Xrfyry9	Yes	Yes	Yes, I agree to participate.	Pharmacist	BScPharm	19	Banner		Small population centre (population between 1,000 and 29,999)	0	0	Equal		Less face-to-face interaction with the public,Reduced traffic inside the pharmacy		Nothing has helped me dispense naloxone during COVID-19		No adaptations have been made		Comfortable	Comfortable		No		No
100	741	TRUE	2021-02-16 13:34:00	R_1n2yCSOC3nohw6F	Yes	Yes	Yes, I agree to participate.	Pharmacist	BScPharm	20	Banner		Small population centre (population between 1,000 and 29,999)	0	0	Equal	0	Less face-to-face interaction with the public		Closure of supervised consumption sites		Having the pharmacy technician offer naloxone at prescription intake					No		No
100	243	TRUE	2021-02-16 12:20:00	R_3k7zvN9CJlAkzqU	Yes	Yes	Yes, I agree to participate.	Pharmacist	BScPharm	21	Banner		Small population centre (population between 1,000 and 29,999)	1	1	Equal	I do sense a lack of demand; we are the same by suggesting them more often	Less face-to-face interaction with the public,Reduced traffic inside the pharmacy,No one asking for naloxone		Nothing has helped me dispense naloxone during COVID-19		Other:	RPh identifying opportunities for naloxone and offering it	Very comfortable	Very comfortable	No	No		No
100	614	TRUE	2021-02-18 10:37:00	R_3QPDDvL6zf7M9Cn	Yes	Yes	Yes, I agree to participate.	Pharmacist	BScPharm	33	Banner		Small population centre (population between 1,000 and 29,999)	0	0	Equal		No one asking for naloxone		Patients more concerned about respiratory problems during the pandemic,Patients approaching pharmacists more due to medical office closures,Nothing has helped me dispense naloxone during COVID-19		No adaptations have been made		Comfortable	Comfortable	no	No		No
100	268	TRUE	2021-02-16 15:16:00	R_VQfdN7dI5ARcmPf	Yes	Yes	Yes, I agree to participate.	Pharmacist	BScPharm	35	Banner		Small population centre (population between 1,000 and 29,999)	0-1	0-1	Equal		Less face-to-face interaction with the public,No one asking for naloxone		Nothing has helped me dispense naloxone during COVID-19		No adaptations have been made		Very comfortable	Very comfortable	no	No		No
100	860	TRUE	2021-02-16 17:51:00	R_33rLsvghyoYdrPp	Yes	Yes	Yes, I agree to participate.	Pharmacist	BScPharm	40	Banner		Small population centre (population between 1,000 and 29,999)	0-1	0-1	Equal		Less face-to-face interaction with the public,Reduced traffic inside the pharmacy,No one asking for naloxone		Nothing has helped me dispense naloxone during COVID-19		No adaptations have been made		Very comfortable	Very comfortable	No	No		No
100	2347	TRUE	2021-02-04 09:27:00	R_3elioACr1Gn1Sqq	Yes	Yes	Yes, I agree to participate.	Pharmacist	PharmD	2	Banner		Small population centre (population between 1,000 and 29,999)	0.25	0.75	Increase	Local events, deaths, new illicit drug supplies. Awareness that pharmacies dispense these products.	Less face-to-face interaction with the public,Reduced traffic inside the pharmacy		Patients more concerned about respiratory problems during the pandemic,Lack of access to community social supports (e.g., public health nurses),Patients approaching pharmacists more due to medical office closures		No adaptations have been made		Very comfortable	Very comfortable	It is always easier to share information, educate and offer services when the recipient (ie. patient) has genuine interest in them and believes they add value to their lives or lives of others.	No		No
100	379	TRUE	2021-02-04 07:50:00	R_w7SvEyLU4hHyz1D	Yes	Yes	Yes, I agree to participate.	Pharmacist	BScPharm	31	Banner		Small population centre (population between 1,000 and 29,999)	2021-02-01	2021-03-02	Increase	Narcotic over use and respiratory issues	Reduced traffic inside the pharmacy,No one asking for naloxone		Patients more concerned about respiratory problems during the pandemic,Patients are more concerned about being home alone,Lack of access to community social supports (e.g., public health nurses),Patients approaching pharmacists more due to medical office closures		Having the pharmacy technician offer naloxone at prescription intake		Very comfortable	Very comfortable		No		No
100	691	TRUE	2021-02-04 08:18:00	R_31AA2nl02WFUyEx	Yes	Yes	Yes, I agree to participate.	Pharmacist	BScPharm	5	Chain		Large population centre (population 100,000 and over)	6	5	Decrease	As my practice site is in hospital set up, mainly cancer patient with high dose of opioids, opioid addicted patient discharged from hospital or ER, enfants or senior patient after surgery who atmost risk of opioid overdose we provide naloxone kit. Now a days with Pandemic, hospital surgery service has been reduced which impacted naloxone kit	Reduced traffic inside the pharmacy,No one asking for naloxone		Patients approaching pharmacists more due to medical office closures		Training patients how to administer naloxone over video or phone,Having the pharmacy technician offer naloxone at prescription intake		Very comfortable	Very comfortable		No		No
100	146	FALSE	2021-02-10 14:21:00	R_2PaJ4mPbt78PdmN	Yes	Yes	Yes, I agree to participate.	Pharmacist	BScPharm	11	Chain		Large population centre (population 100,000 and over)	1	0	Decrease	Fewer people leaving the house, suburban area	No one asking for naloxone		Nothing has helped me dispense naloxone during COVID-19		No adaptations have been made		Comfortable	Comfortable		No		No
100	6374	TRUE	2021-01-21 15:26:00	R_10JgMz1xDDW0jqr	Yes	Yes	Yes, I agree to participate.	Pharmacist	BScPharm	15	Chain		Large population centre (population 100,000 and over)	7	4	Decrease	Safety measures and patient concerns have significantly increased delivery and curb-side pickup usage by patients. While this isn't a complete barrier it makes it more challenging to demo the naloxone. We have resorted to counseling over the phone and referring patients to instructional videos online. It's not ideal, but we are trying to adapt to circumstances without sacrificing patient care. In…	Less face-to-face interaction with the public,No one asking for naloxone,Lack of time		Closure of supervised consumption sites,Lack of access to community social supports (e.g., public health nurses),Patients approaching pharmacists more due to medical office closures		Offering to deliver naloxone kits,Training patients how to administer naloxone over video or phone,Having the pharmacy technician offer naloxone at prescription intake		Very comfortable	Comfortable	Something to handout to the the patient so they don't forget how to use it after I call them. It also allows them to share info with caregivers/loved ones/friend.	No		No
100	328	TRUE	2021-02-03 21:58:00	R_1H76peMuYTfJGlb	Yes	Yes	Yes, I agree to participate.	Pharmacist	BScPharm	15	Chain		Large population centre (population 100,000 and over)	2021-02-01	1	Decrease		Reduced traffic inside the pharmacy		Patients are more concerned about being home alone		Offering to deliver naloxone kits,Having the pharmacy technician offer naloxone at prescription intake		Very comfortable	Very comfortable		No		No
44	407	TRUE	2021-02-11 17:52:00	R_3iyQtohm847eRmI	Yes	Yes	Yes, I agree to participate.	Pharmacist	BScPharm	22	Chain		Large population centre (population 100,000 and over)	2	0	Decrease	People don't want to spend extra time on counselling	Less face-to-face interaction with the public,Reduced traffic inside the pharmacy,No one asking for naloxone		Lack of access to community social supports (e.g., public health nurses),Nothing has helped me dispense naloxone during COVID-19		No adaptations have been made		Comfortable	Comfortable	I feel I am motivated more to open a discussion about pt being alone at home, and possible overdose with the prescription meds.	No		No
100	187	TRUE	2021-02-12 05:17:00	R_28P1sCjb0FIXacx	Yes	Yes	Yes, I agree to participate.	Pharmacist	BScPharm	22	Chain		Large population centre (population 100,000 and over)	2	0-1	Decrease	Regulars have theirs. Less pt movement	Less face-to-face interaction with the public,No one asking for naloxone		Nothing has helped me dispense naloxone during COVID-19		No adaptations have been made		Very comfortable	Very comfortable	Proper ppe	No		No
100	257	TRUE	2021-02-11 11:18:00	R_u3UOS7B0yWIM8o1	Yes	Yes	Yes, I agree to participate.	Pharmacist	BScPharm	30	Chain		Large population centre (population 100,000 and over)	~1	0-1	Decrease	decreased traffic, people are not coming out	Less face-to-face interaction with the public,Reduced traffic inside the pharmacy,Difficulty stocking naloxone,No one asking for naloxone		Closure of supervised consumption sites		No adaptations have been made		Neutral	Neutral	no	No		No
44	280	TRUE	2021-02-03 15:44:00	R_12uaMj4ipecXILN	Yes	Yes	Yes, I agree to participate.	Pharmacist	BScPharm	38	Chain		Large population centre (population 100,000 and over)	3	1	Decrease	Staying home	Less face-to-face interaction with the public,Reduced traffic inside the pharmacy		Patients more concerned about respiratory problems during the pandemic,Nothing has helped me dispense naloxone during COVID-19		Offering to deliver naloxone kits		Very comfortable	Very comfortable	No	No		No
44	211	TRUE	2021-02-03 15:22:00	R_3Hv5cLiePrHrz8f	Yes	Yes	Yes, I agree to participate.	Pharmacist	BScPharm	39	Chain		Large population centre (population 100,000 and over)	0.25	0.1	Decrease	lack of support staff	Less face-to-face interaction with the public		Nothing has helped me dispense naloxone during COVID-19		No adaptations have been made		Comfortable	Comfortable		No		No
100	521	TRUE	2021-02-11 22:42:00	R_22lEBdg716F6v3J	Yes	Yes	Yes, I agree to participate.	Pharmacist	BScPharm	4	Chain		Large population centre (population 100,000 and over)	5	2021-03-02	Decrease	Being in less Pt contact compared to before COVID many people don’t want to wait for counselling on opioid medications so we don’t get to recommend Naloxone kit as before	Less face-to-face interaction with the public,Reduced traffic inside the pharmacy		Nothing has helped me dispense naloxone during COVID-19		Training patients how to administer naloxone over video or phone,Other:	Recently I started offering Naloxone kit over phone	Very comfortable	Neutral	People are more concerned about the respiratory issues	No		No
44	35841	TRUE	2021-02-11 21:23:00	R_1LSPSTP7HQNjQGI	Yes	Yes	Yes, I agree to participate.	Pharmacist	BScPharm	50	Chain		Large population centre (population 100,000 and over)	2021-03-02	2021-02-01	Decrease	Lock out	Reduced traffic inside the pharmacy		Lack of access to community social supports (e.g., public health nurses)		No adaptations have been made		Very comfortable	Very comfortable	Helping	No		No
100	237	TRUE	2021-02-07 16:10:00	R_3PcXRaPQk1xlCes	Yes	Yes	Yes, I agree to participate.	Pharmacist	PharmD	2	Chain		Large population centre (population 100,000 and over)	2	1	Decrease	No one wants to come to the pharmacy or leave their house	Less face-to-face interaction with the public,Reduced traffic inside the pharmacy,Pharmacy not offering delivery,Difficulty stocking naloxone,No one asking for naloxone		Nothing has helped me dispense naloxone during COVID-19		No adaptations have been made		Comfortable	Comfortable		No		No
100	190	TRUE	2021-02-16 21:43:00	R_ewYIu8qpsPMCg5b	Yes	Yes	Yes, I agree to participate.	Pharmacist	BScPharm	28	Chain		Large population centre (population 100,000 and over)	2	1	Decrease	less contact with customers	Less face-to-face interaction with the public,Reduced traffic inside the pharmacy,Lack of time		Patients more concerned about respiratory problems during the pandemic		Training patients how to administer naloxone over video or phone			Very comfortable	doing it virtual	No		No
96	341	FALSE	2021-02-20 14:22:00	R_23sYEy6ASL3CONH	Yes	Yes	Yes, I agree to participate.	Pharmacist	BScPharm	30	Chain		Large population centre (population 100,000 and over)	2	0-1	Decrease	close contact to train/educate on proper use of kit and covid-19	Less face-to-face interaction with the public,Reduced traffic inside the pharmacy,Lack of time		Patients more concerned about respiratory problems during the pandemic,Closure of supervised consumption sites,Patients approaching pharmacists more due to medical office closures		Having the pharmacy technician offer naloxone at prescription intake		Very comfortable	Uncomfortable	no possibly ppe slightly	No		No
100	308	TRUE	2021-02-16 14:21:00	R_2D0LECalwmu9VoH	Yes	Yes	Yes, I agree to participate.	Pharmacist	BScPharm,Hospital Residency	25	Chain		Large population centre (population 100,000 and over)	2021-03-02	2021-02-01	Decrease	Less people physically coming into the pharmacy	Less face-to-face interaction with the public,Reduced traffic inside the pharmacy,Difficulty stocking naloxone,No one asking for naloxone		Nothing has helped me dispense naloxone during COVID-19		No adaptations have been made		Comfortable	Comfortable		No		No
44	273	TRUE	2021-02-03 16:27:00	R_1KXgUrq2YwKF6bn	Yes	Yes	Yes, I agree to participate.	Pharmacist	BScPharm	7	Chain		Large population centre (population 100,000 and over)	0	0	Equal		Less face-to-face interaction with the public,Reduced traffic inside the pharmacy,Pharmacy not offering delivery,No one asking for naloxone		Closure of supervised consumption sites,Lack of access to community social supports (e.g., public health nurses),Patients approaching pharmacists more due to medical office closures		No adaptations have been made		Neutral	Neutral		No		No
100	177	TRUE	2021-02-12 15:37:00	R_2WxwDhlM3eQiWLI	Yes	Yes	Yes, I agree to participate.	Pharmacist	BScPharm	31	Chain		Large population centre (population 100,000 and over)	0	0	Equal		No one asking for naloxone		Nothing has helped me dispense naloxone during COVID-19		No adaptations have been made		Uncomfortable	Uncomfortable		No		No
100	207	TRUE	2021-02-04 13:32:00	R_cZmgwYCF8Sa2FPz	Yes	Yes	Yes, I agree to participate.	Pharmacist	PharmD	2	Chain		Large population centre (population 100,000 and over)	0	0	Equal		No one asking for naloxone		Nothing has helped me dispense naloxone during COVID-19		No adaptations have been made		Comfortable	Comfortable	no	No		No
100	285	TRUE	2021-02-12 08:20:00	R_2xSg04Ky7MkFcCa	Yes	Yes	Yes, I agree to participate.	Pharmacist	BScPharm	8	Chain		Large population centre (population 100,000 and over)	1	1	Equal		Less face-to-face interaction with the public,Reduced traffic inside the pharmacy		Patients are more concerned about being home alone,Lack of access to community social supports (e.g., public health nurses)		Offering to deliver naloxone kits		Very comfortable	Very comfortable		No		No
100	132	TRUE	2021-02-05 09:29:00	R_3htGcl0PFD24lZ3	Yes	Yes	Yes, I agree to participate.	Pharmacist	BScPharm	12	Chain		Large population centre (population 100,000 and over)	1	1	Equal		Other:	Really no change	Nothing has helped me dispense naloxone during COVID-19		No adaptations have been made		Very comfortable	Very comfortable		No		No
100	166	TRUE	2021-02-11 12:16:00	R_3HZFgxQl7Y7OKZ0	Yes	Yes	Yes, I agree to participate.	Pharmacist	BScPharm	22	Chain		Large population centre (population 100,000 and over)	1	1	Equal		No one asking for naloxone,Lack of time		Nothing has helped me dispense naloxone during COVID-19		No adaptations have been made		Neutral	Neutral	No	No		No
100	157	TRUE	2021-02-11 12:23:00	R_7UqCNVpkqTDjkM9	Yes	Yes	Yes, I agree to participate.	Pharmacist	BScPharm	30	Chain		Large population centre (population 100,000 and over)	1	1	Equal		Reduced traffic inside the pharmacy		Patients approaching pharmacists more due to medical office closures		Offering to deliver naloxone kits,Training patients how to administer naloxone over video or phone,Other:	Wearing face shield in addition to mask for in person training	Very comfortable	Very comfortable	No	No		No
100	495	TRUE	2021-02-11 12:09:00	R_06PioEtzzk1ut4B	Yes	Yes	Yes, I agree to participate.	Pharmacist	BScPharm,Graduate Degree	10	Chain		Large population centre (population 100,000 and over)	1	1	Equal		Reduced traffic inside the pharmacy,No one asking for naloxone,Lack of time		Nothing has helped me dispense naloxone during COVID-19		Having the pharmacy technician offer naloxone at prescription intake		Comfortable	Comfortable		No		No
44	340	TRUE	2021-02-12 05:46:00	R_3lAfOAKVqcuGU4K	Yes	Yes	Yes, I agree to participate.	Pharmacist	PharmD	21	Chain		Large population centre (population 100,000 and over)	1	1	Equal				Patients approaching pharmacists more due to medical office closures		No adaptations have been made		Comfortable	Comfortable		No		No
100	200	TRUE	2021-02-03 19:23:00	R_1d6quI3vi0vPA1G	Yes	Yes	Yes, I agree to participate.	Pharmacist	BScPharm	21	Chain		Large population centre (population 100,000 and over)	2	2	Equal		Less face-to-face interaction with the public,Lack of time		Patients are more concerned about being home alone		No adaptations have been made		Comfortable	Comfortable		No		No
100	376	TRUE	2021-02-03 21:17:00	R_OCLWNYQ5HpSw3Zv	Yes	Yes	Yes, I agree to participate.	Pharmacist	BScPharm	12	Chain		Large population centre (population 100,000 and over)	0-1	0-1	Equal	No	No one asking for naloxone				No adaptations have been made		Very comfortable	Very comfortable	No obstacles at all.	No		No
100	260	TRUE	2021-02-11 11:27:00	R_3qQCwt2IS6fOwBS	Yes	Yes	Yes, I agree to participate.	Pharmacist	PharmD	4	Chain		Large population centre (population 100,000 and over)	0-1	0-1	Equal		Lack of time		Other:	Patients requests for friends as well police officers/paramedics and firefighters	No adaptations have been made		Comfortable	Comfortable		No		No
100	264	TRUE	2021-02-17 14:57:00	R_3nNIXOa6sKA6bl0	Yes	Yes	Yes, I agree to participate.	Pharmacist	BScPharm	6	Chain		Large population centre (population 100,000 and over)	0-1	0-1	Equal	No difference								Very comfortable	No	No		No
100	310	TRUE	2021-02-17 06:55:00	R_20OjLqmatPGCWV8	Yes	Yes	Yes, I agree to participate.	Pharmacist	BScPharm	8	Chain		Large population centre (population 100,000 and over)	1	1	Equal	increase in script volume (transfer IN prescriptions from city centre/downtown area), increase in workload from triaging covid assessment inquiries and actual assessment tests	Less face-to-face interaction with the public,No one asking for naloxone,Lack of time		Nothing has helped me dispense naloxone during COVID-19		Offering to deliver naloxone kits,Other:	checking in with our methadone patients when they fail to show up for their regular dose, I have offered naloxone kits to those who admit to still using fentanyl	Very comfortable	Very comfortable	no	Yes	Before the COVID-19 pandemic	No
100	211	TRUE	2021-02-16 07:53:00	R_1mlcMeon34TIydA	Yes	Yes	Yes, I agree to participate.	Pharmacist	BScPharm	15	Chain		Large population centre (population 100,000 and over)	2021-02-01	2021-02-01	Equal		Reduced traffic inside the pharmacy		Patients approaching pharmacists more due to medical office closures		Offering to deliver naloxone kits		Very comfortable	Very comfortable		No		No
100	290	TRUE	2021-02-16 12:49:00	R_OD6tancaQC2Y0Nj	Yes	Yes	Yes, I agree to participate.	Pharmacist	BScPharm	25	Chain		Large population centre (population 100,000 and over)	1	1	Equal		Less face-to-face interaction with the public,Reduced traffic inside the pharmacy,No one asking for naloxone,Lack of time		Lack of access to community social supports (e.g., public health nurses),Patients approaching pharmacists more due to medical office closures		Having the pharmacy technician offer naloxone at prescription intake		Very comfortable	Neutral		No		No
100	534	TRUE	2021-02-16 18:23:00	R_2y1Nl2q1OOKHZ8Q	Yes	Yes	Yes, I agree to participate.	Pharmacist	BScPharm	30	Chain		Large population centre (population 100,000 and over)	1	1	Equal	no changes	Reduced traffic inside the pharmacy,No one asking for naloxone		Nothing has helped me dispense naloxone during COVID-19		Other:	there were no differences	Very comfortable	Very comfortable	no	No		No
100	242	TRUE	2021-02-16 18:33:00	R_AFnYwAx5xzxyhbz	Yes	Yes	Yes, I agree to participate.	Pharmacist	BScPharm	37	Chain		Large population centre (population 100,000 and over)	1	1	Equal	It is not different	Less face-to-face interaction with the public		Nothing has helped me dispense naloxone during COVID-19		No adaptations have been made		Very comfortable	Uncomfortable	No	No		No
100	143	TRUE	2021-02-16 13:25:00	R_33dVxlbbTFW2xt5	Yes	Yes	Yes, I agree to participate.	Pharmacist	BScPharm	21	Chain		Large population centre (population 100,000 and over)	1	1	Equal		Reduced traffic inside the pharmacy		Patients approaching pharmacists more due to medical office closures		No adaptations have been made		Very comfortable	Very comfortable		No		No
100	227	TRUE	2021-02-17 09:19:00	R_2zCu0Fd5tPrXjQ2	Yes	Yes	Yes, I agree to participate.	Pharmacist	Graduate Degree	36	Chain		Large population centre (population 100,000 and over)	0-1	0-1	Equal	The number is slightly higher now, based on more demand	Less face-to-face interaction with the public,Reduced traffic inside the pharmacy		Patients more concerned about respiratory problems during the pandemic,Patients are more concerned about being home alone,Patients approaching pharmacists more due to medical office closures		No adaptations have been made		Comfortable	Comfortable	Not really	No		No
100	308	TRUE	2021-02-17 11:56:00	R_3rZBxa4A6w6n10b	Yes	Yes	Yes, I agree to participate.	Pharmacist	PharmD	3	Chain		Large population centre (population 100,000 and over)	0	0	Equal	surgeries are postponed and pts are looking for other alternative to temporarily treat the pain (ie. t1,t3, percocets etc)	Less face-to-face interaction with the public,No one asking for naloxone				Having the pharmacy technician offer naloxone at prescription intake		Very comfortable	Very comfortable		No		No
44	181	TRUE	2021-02-03 17:25:00	R_3iKCMAZqjNfZG3k	Yes	Yes	Yes, I agree to participate.	Pharmacist	BScPharm	9	Chain		Large population centre (population 100,000 and over)	0	1	Increase		No one asking for naloxone,Other:	stigma surrounding naloxone	Patients are more concerned about being home alone,Lack of access to community social supports (e.g., public health nurses)		No adaptations have been made		Uncomfortable	Comfortable	more experience with dispensing; increased knowledge of naloxone	No		No
100	268	TRUE	2021-01-26 09:46:00	R_4SJWEbTtGFnC8BX	Yes	Yes	Yes, I agree to participate.	Pharmacist	PharmD	2	Chain		Large population centre (population 100,000 and over)	0.5	2021-05-02	Increase	My thought process	Other:	No barrier	Patients more concerned about respiratory problems during the pandemic,Other:	Pharmacist education and naloxone advocacy	No adaptations have been made		Neutral	Very comfortable	Shoppers drug Mart naloxone education video	No		No
96	319	TRUE	2021-02-03 14:38:00	R_1ZeL8WAw6cditUJ	Yes	Yes	Yes, I agree to participate.	Pharmacist	BScPharm	17	Chain		Large population centre (population 100,000 and over)	1	8	Increase	more awareness,pharmacist intervention	No one asking for naloxone		Patients more concerned about respiratory problems during the pandemic,Patients approaching pharmacists more due to medical office closures		Offering to deliver naloxone kits,Training patients how to administer naloxone over video or phone,Having the pharmacy technician offer naloxone at prescription intake		Very comfortable	Very comfortable		No		No
100	398	TRUE	2021-02-11 19:30:00	R_aaXSS1OkT3mkDE5	Yes	Yes	Yes, I agree to participate.	Pharmacist	BScPharm,Graduate Degree	36	Chain		Large population centre (population 100,000 and over)	1	3	Increase	Patient Awareness and Responsibility and Education	Less face-to-face interaction with the public		Patients are more concerned about being home alone,Lack of access to community social supports (e.g., public health nurses),Patients approaching pharmacists more due to medical office closures		Training patients how to administer naloxone over video or phone,Having the pharmacy technician offer naloxone at prescription intake		Comfortable	Comfortable	Dispensing more kits...Familiarity etc	No		No
100	657	TRUE	2021-02-04 17:53:00	R_2wnykT07mtBdmKN	Yes	Yes	Yes, I agree to participate.	Pharmacist	BScPharm	32	Chain		Large population centre (population 100,000 and over)	2	5	Increase	The isolation and job losses are creating more stressors. More people are looking to escape the pains of their circumstances. Excessive drug use has escalated and syringe sales have also increased dramatically.	Difficulty stocking naloxone,No one asking for naloxone,Other:	There have been times when discussing with clients that they inform me they use it to push their ‘high’ higher. Often they do not realize they can return as frequently as they need to.	Patients are more concerned about being home alone		No adaptations have been made		Very comfortable	Very comfortable	N/a	No		No
44	456	TRUE	2021-02-11 17:47:00	R_BR3WmdzeCA4g1DX	Yes	Yes	Yes, I agree to participate.	Pharmacist	BScPharm	13	Chain		Large population centre (population 100,000 and over)	3	7	Increase	Being proactive in supplying Naloxone kits to all patients on prescription Opiods	Less face-to-face interaction with the public		Other:	Opioid overdose prevention strategy	Offering to deliver naloxone kits,Training patients how to administer naloxone over video or phone		Comfortable	Very comfortable	Statistics have shown increased overdose risk	No		No
100	272	TRUE	2021-02-03 15:14:00	R_pzRa42s7R9qwoEx	Yes	Yes	Yes, I agree to participate.	Pharmacist	PharmD	15	Chain		Large population centre (population 100,000 and over)	6	8	Increase	More people are asking for them, and we are encouraging people to take more than one kit due to Fentanyl's strong street presence.	Other:	certain patients are shy to ask for one.	Lack of access to community social supports (e.g., public health nurses),Patients approaching pharmacists more due to medical office closures,Other:	Patient's dealers are not as available, so they are using other opioids and not able to properly gauge the right amounts.	Training patients how to administer naloxone over video or phone,Other:	Train staff of shelters on how to use and equipping them.	Very comfortable	Very comfortable		No		No
100	249	TRUE	2021-01-23 07:46:00	R_3p5qAn0ocqXN96X	Yes	Yes	Yes, I agree to participate.	Pharmacist	BScPharm	15	Chain		Large population centre (population 100,000 and over)	7	15	Increase	increase	Less face-to-face interaction with the public,Reduced traffic inside the pharmacy		Patients more concerned about respiratory problems during the pandemic,Patients are more concerned about being home alone,Closure of supervised consumption sites,Lack of access to community social supports (e.g., public health nurses),Patients approaching pharmacists more due to medical office closures		Offering to deliver naloxone kits,Training patients how to administer naloxone over video or phone		Very comfortable	Very comfortable	substance abuse is hitting the sky. every person should have 1	No		No
100	377	TRUE	2021-02-11 11:40:00	R_3D8sxwTw2VWJs06	Yes	Yes	Yes, I agree to participate.	Pharmacist	BScPharm,Graduate Degree	9	Chain		Large population centre (population 100,000 and over)			N/A				Patients approaching pharmacists more due to medical office closures				Very comfortable	Very comfortable		No		No
100	291	TRUE	2021-02-15 10:41:00	R_Rz61FdPuMehgzBv	Yes	Yes	Yes, I agree to participate.	Pharmacist	BScPharm	41	Chain		Large population centre (population 100,000 and over)	1	2	Increase		No one asking for naloxone		Other:		Other:	Person to person	Comfortable	Comfortable		No		No
100	435	TRUE	2021-02-16 12:29:00	R_3lGNv5hJuRdaJAR	Yes	Yes	Yes, I agree to participate.	Pharmacist	Graduate Degree	2	Chain		Large population centre (population 100,000 and over)	1	2	Increase	Well changes with new guideline helps us more focussing on saving life to offer each and every patient getting opioid, also similar symptomp as a breathing difficulty can happen any time with covid 19. Also helps to focus and minimize the flow to hospitals.	Lack of time		Patients more concerned about respiratory problems during the pandemic,Patients are more concerned about being home alone,Lack of access to community social supports (e.g., public health nurses),Patients approaching pharmacists more due to medical office closures		Offering to deliver naloxone kits,Training patients how to administer naloxone over video or phone,Having the pharmacy technician offer naloxone at prescription intake		Very comfortable	Very comfortable	Great help. I usually use the OPA naloxone initiation tool for pharmacists and prefers Narcan Nasal spray how to use guide for patient.pdf print and explain patients visually. Also Refill reminder does work like epipens. As lot of people are not even aware abput expiries. As i initiated one day - printed report for 2018 dispensed kits and went in software expiry check and actually called everyone…	No		No
100	308	TRUE	2021-02-16 18:39:00	R_2En0p0egI07q30M	Yes	Yes	Yes, I agree to participate.	Pharmacist	PharmD	2	Chain		Large population centre (population 100,000 and over)	1	3	Increase	increase	Less face-to-face interaction with the public		Patients more concerned about respiratory problems during the pandemic,Patients are more concerned about being home alone,Patients approaching pharmacists more due to medical office closures		No adaptations have been made		Very comfortable	Very comfortable	Health canada encouragement to dispense	Yes	Both before and during the COVID-19 pandemic	No
100	159	TRUE	2021-02-16 12:20:00	R_26bQUBzk8hHnXwm	Yes	Yes	Yes, I agree to participate.	Pharmacist	BScPharm	NR	Chain		Large population centre (population 100,000 and over)	/	/	/		Less face-to-face interaction with the public,Reduced traffic inside the pharmacy,No one asking for naloxone						Comfortable	Comfortable		No		No
44	470	TRUE	2021-02-11 20:10:00	R_xa8Xt5naevPKe7D	Yes	Yes	Yes, I agree to participate.	Pharmacist	BScPharm	4	Chain		Medium population centre (population between 30,000 and 99,999)	3	0-1	Decrease		Less face-to-face interaction with the public,Reduced traffic inside the pharmacy,No one asking for naloxone				Training patients how to administer naloxone over video or phone,Other:	Offering of naloxone kit for every opoiod rx	Very comfortable	Very comfortable		No		No
100	247	TRUE	2021-02-11 11:25:00	R_3FV6Fezs0XcheTv	Yes	Yes	Yes, I agree to participate.	Pharmacist	BScPharm	10	Chain		Medium population centre (population between 30,000 and 99,999)	2	1	Decrease		Less face-to-face interaction with the public,Reduced traffic inside the pharmacy,Pharmacy not offering delivery		Patients approaching pharmacists more due to medical office closures		No adaptations have been made		Very comfortable	Very comfortable	None	No		No
100	194	TRUE	2021-01-23 11:11:00	R_2sQKTSJTNrQT1vb	Yes	Yes	Yes, I agree to participate.	Pharmacist	PharmD	2	Chain		Medium population centre (population between 30,000 and 99,999)	2	1	Decrease	Change in practicing location - different population demographics	Less face-to-face interaction with the public,No one asking for naloxone		Lack of access to community social supports (e.g., public health nurses)		No adaptations have been made		Very comfortable	Very comfortable		No		No
100	593	TRUE	2021-02-11 13:29:00	R_1C2er9cXqmfPXbq	Yes	Yes	Yes, I agree to participate.	Pharmacist	PharmD	4	Chain		Medium population centre (population between 30,000 and 99,999)	0.02-0.08	0.02-0.04	Decrease	less people coming out to chain pharmacy to minimize contact with others and avoid waiting in lines	Less face-to-face interaction with the public,Reduced traffic inside the pharmacy,Pharmacy not offering delivery,No one asking for naloxone		Nothing has helped me dispense naloxone during COVID-19		No adaptations have been made		Very comfortable	Very comfortable		No		No
100	670	TRUE	2021-02-17 06:51:00	R_3m9y4XHagShUs2L	Yes	Yes	Yes, I agree to participate.	Pharmacist	BScPharm	8	Chain		Medium population centre (population between 30,000 and 99,999)	2	0	Decrease	Patients limit the times as much as they can to come to the pharmacy	Less face-to-face interaction with the public,Reduced traffic inside the pharmacy,No one asking for naloxone		Patients more concerned about respiratory problems during the pandemic,Patients are more concerned about being home alone,Lack of access to community social supports (e.g., public health nurses)		No adaptations have been made		Very comfortable	Very comfortable	I never delivered naloxone kits for my patients as I am not comfortable. May be if there is delivery procedures, I feel more comfortable to deliver naloxone kits!	No		Yes	Before the COVID-19 pandemic
100	456	TRUE	2021-02-11 11:22:00	R_yxv9t2truFyEKVH	Yes	Yes	Yes, I agree to participate.	Pharmacist	BScPharm	12	Chain		Medium population centre (population between 30,000 and 99,999)	0	0	Equal	Pandemic	Less face-to-face interaction with the public,Pharmacy not offering delivery,No one asking for naloxone		Closure of supervised consumption sites,Lack of access to community social supports (e.g., public health nurses)		No adaptations have been made		Very comfortable	Very comfortable	Nothing	No		No
100	232	TRUE	2021-01-22 12:42:00	R_21pIvjatAuCUltP	Yes	Yes	Yes, I agree to participate.	Pharmacist	PharmD	3.5	Chain		Medium population centre (population between 30,000 and 99,999)	0.25	0.25	Equal		No one asking for naloxone		Nothing has helped me dispense naloxone during COVID-19		No adaptations have been made		Very comfortable	Comfortable		No		No
96	173	TRUE	2021-02-03 15:31:00	R_1OlS0YXbFkv5UeB	Yes	Yes	Yes, I agree to participate.	Pharmacist	BScPharm	15	Chain		Medium population centre (population between 30,000 and 99,999)	1	1	Equal		Less face-to-face interaction with the public		Lack of access to community social supports (e.g., public health nurses),Patients approaching pharmacists more due to medical office closures		No adaptations have been made		Very comfortable	Very comfortable		No		Yes	Both before and during the COVID-19 pandemic
100	197	TRUE	2021-02-11 11:54:00	R_2ds7gQzq7rry4wB	Yes	Yes	Yes, I agree to participate.	Pharmacist	PharmD	3	Chain		Medium population centre (population between 30,000 and 99,999)	1	1	Equal	Where I work, I have not seen many changes. I have a large number of methadone patients	Reduced traffic inside the pharmacy		Nothing has helped me dispense naloxone during COVID-19		No adaptations have been made		Very comfortable	Very comfortable		No		No
100	357	TRUE	2021-02-11 17:32:00	R_33a52AnIeMMlfd5	Yes	Yes	Yes, I agree to participate.	Pharmacist	PharmD	24	Chain		Medium population centre (population between 30,000 and 99,999)	1	1	Equal		Less face-to-face interaction with the public,No one asking for naloxone		Patients approaching pharmacists more due to medical office closures		Offering to deliver naloxone kits		Very comfortable	Very comfortable		No		No
100	303	TRUE	2021-02-03 17:29:00	R_1mUe7zbdVIzIRuf	Yes	Yes	Yes, I agree to participate.	Pharmacist	BScPharm	35	Chain		Medium population centre (population between 30,000 and 99,999)	2	2	Equal		Less face-to-face interaction with the public,No one asking for naloxone		Patients are more concerned about being home alone,Lack of access to community social supports (e.g., public health nurses),Patients approaching pharmacists more due to medical office closures		No adaptations have been made		Comfortable	Comfortable		No		No
100	186	FALSE	2021-02-12 12:03:00	R_5p3cqSNvSfAPNAJ	Yes	Yes	Yes, I agree to participate.	Pharmacist	BScPharm	11	Chain		Medium population centre (population between 30,000 and 99,999)	0-1	0-1	Equal	Have not seen a difference	Reduced traffic inside the pharmacy		Patients approaching pharmacists more due to medical office closures		Training patients how to administer naloxone over video or phone		Comfortable	Comfortable	No	No		No
96	148	FALSE	2021-02-20 14:22:00	R_3MaLdimpzgda2wX	Yes	Yes	Yes, I agree to participate.	Pharmacist	BScPharm	6	Chain		Medium population centre (population between 30,000 and 99,999)	0	0	Equal		No one asking for naloxone		Nothing has helped me dispense naloxone during COVID-19		No adaptations have been made		Comfortable	Comfortable		No		No
100	330	TRUE	2021-02-18 19:39:00	R_2sWHQV7pOobMH34	Yes	Yes	Yes, I agree to participate.	Pharmacist	BScPharm	8	Chain		Medium population centre (population between 30,000 and 99,999)	0	0	Equal		No one asking for naloxone						Neutral	Neutral		No		No
100	17644	TRUE	2021-02-16 17:13:00	R_Z9thFYXH8rrxemt	Yes	Yes	Yes, I agree to participate.	Pharmacist	BScPharm	17	Chain		Medium population centre (population between 30,000 and 99,999)	I have all in all like 20 patients on naloxone	Same as before the pandemic	Equal		Less face-to-face interaction with the public		Patients more concerned about respiratory problems during the pandemic		No adaptations have been made		Very comfortable	Very comfortable	I am concerned about my patient to I am Concerned about my patients to over use during pandemic so I need to be on the top of this issue and follow up with all of them	No		No
100	183	TRUE	2021-02-16 21:13:00	R_6u575IffJK7eR2x	Yes	Yes	Yes, I agree to participate.	Pharmacist	BScPharm	20	Chain		Medium population centre (population between 30,000 and 99,999)	1	1	Equal		Reduced traffic inside the pharmacy,No one asking for naloxone		Nothing has helped me dispense naloxone during COVID-19		No adaptations have been made		Very comfortable	Very comfortable		No		No
100	331	TRUE	2021-02-16 18:37:00	R_2rIScypKvv90Mbj	Yes	Yes	Yes, I agree to participate.	Pharmacist	BScPharm	26	Chain		Medium population centre (population between 30,000 and 99,999)	3	3	Equal	less contact with the patient, known short term therapy eg. dental extraction	Less face-to-face interaction with the public,Reduced traffic inside the pharmacy,No one asking for naloxone,Lack of time		Patients more concerned about respiratory problems during the pandemic,Lack of access to community social supports (e.g., public health nurses),Patients approaching pharmacists more due to medical office closures		No adaptations have been made		Very comfortable	Neutral	no, less comfortable due to length of contact during teaching caregiver	No		No
100	169	TRUE	2021-02-16 13:51:00	R_3g2cEeADjlASOpF	Yes	Yes	Yes, I agree to participate.	Pharmacist	BScPharm,Hospital Residency	30	Chain		Medium population centre (population between 30,000 and 99,999)	0	0	Equal	No difference	No one asking for naloxone,Other:	Not an area of high drug usage	Patients more concerned about respiratory problems during the pandemic,Patients are more concerned about being home alone,Patients approaching pharmacists more due to medical office closures		No adaptations have been made,Other:	Need has not arisen	Very comfortable	Very comfortable		No		No
100	277	TRUE	2021-02-16 22:58:00	R_3D0n1sNfJDe5beU	Yes	Yes	Yes, I agree to participate.	Pharmacist	Graduate Degree	8	Chain		Medium population centre (population between 30,000 and 99,999)	1	1	Equal		No one asking for naloxone		Patients approaching pharmacists more due to medical office closures		Offering to deliver naloxone kits,Training patients how to administer naloxone over video or phone		Very comfortable	Very comfortable		Yes	Both before and during the COVID-19 pandemic	No
100	404	TRUE	2021-02-11 14:09:00	R_3Ny5brTbo5lZEiZ	Yes	Yes	Yes, I agree to participate.	Pharmacist	BScPharm	35	Chain		Medium population centre (population between 30,000 and 99,999)	15	20	Increase	Increased potency of street drugs	Less face-to-face interaction with the public		Lack of access to community social supports (e.g., public health nurses)		No adaptations have been made		Very comfortable	Very comfortable	Increased awareness of need	No		No
100	236	TRUE	2021-01-24 08:33:00	R_XhpSFNncU5CASJj	Yes	Yes	Yes, I agree to participate.	Pharmacist	BScPharm,Graduate Degree	2	Chain		Medium population centre (population between 30,000 and 99,999)	0-1	2021-02-01	Increase	Increased stress and depression leading to drug abuse	Reduced traffic inside the pharmacy		Closure of supervised consumption sites,Patients approaching pharmacists more due to medical office closures		Training patients how to administer naloxone over video or phone,Having the pharmacy technician offer naloxone at prescription intake		Very comfortable	Very comfortable		Yes	Before the COVID-19 pandemic	No
100	432	TRUE	2021-02-13 06:22:00	R_3OoJdJJ8tWmjXqC	Yes	Yes	Yes, I agree to participate.	Pharmacist	BScPharm	21	Chain		Medium population centre (population between 30,000 and 99,999)	0-1	2021-02-01	Increase	Increase in opioid use	No one asking for naloxone,Lack of time		Patients are more concerned about being home alone,Lack of access to community social supports (e.g., public health nurses),Patients approaching pharmacists more due to medical office closures		Having the pharmacy technician offer naloxone at prescription intake		Comfortable	Very comfortable	Increased used of opiates and frequent requests for early refills	No		No
100	230	TRUE	2021-02-16 18:19:00	R_2thB8i4emkGdKbp	Yes	Yes	Yes, I agree to participate.	Pharmacist	BScPharm	24	Chain		Medium population centre (population between 30,000 and 99,999)	0-1	2	Increase	increase knowledge of overdoses during the pandemic	Other:	peoples perception	Lack of access to community social supports (e.g., public health nurses)		No adaptations have been made		Very comfortable	Comfortable		No		No
96	510	FALSE	2021-02-20 14:21:00	R_1gHiaPw82O3PJdy	Yes	Yes	Yes, I agree to participate.	Pharmacist	BScPharm	30	Chain		Medium population centre (population between 30,000 and 99,999)	0.5	3	Increase	Clients are more at home , possible increase chance of overdose	Difficulty stocking naloxone,Lack of time		Patients more concerned about respiratory problems during the pandemic,Patients are more concerned about being home alone		Training patients how to administer naloxone over video or phone		Very comfortable	Very comfortable	The incidents of death from overdose in the area	No		No
100	268	TRUE	2021-02-16 18:39:00	R_3PcbU7EZvAJNRNX	Yes	Yes	Yes, I agree to participate.	Pharmacist	BScPharm	NR	Chain		Medium population centre (population between 30,000 and 99,999)	0-1	2021-02-01	Increase	Increase	Less face-to-face interaction with the public		Patients are more concerned about being home alone,Closure of supervised consumption sites,Lack of access to community social supports (e.g., public health nurses),Other:	Mental health	Offering to deliver naloxone kits,Training patients how to administer naloxone over video or phone		Very comfortable	Very comfortable	Missed doses on suboxone and methadone indicated more use of other substances.	No		No
44	211	TRUE	2021-02-03 15:46:00	R_tPS0O9n2uYc567f	Yes	Yes	Yes, I agree to participate.	Pharmacist	BScPharm	11	Chain		Small population centre (population between 1,000 and 29,999)	2	1	Decrease	Decrease	Less face-to-face interaction with the public,No one asking for naloxone,Lack of time		Nothing has helped me dispense naloxone during COVID-19		Training patients how to administer naloxone over video or phone		Very comfortable	Neutral	Nonw	No		No
100	196	TRUE	2021-02-04 18:42:00	R_2D1uVOIh3U0cET2	Yes	Yes	Yes, I agree to participate.	Pharmacist	BScPharm	11	Chain		Small population centre (population between 1,000 and 29,999)	2	1	Decrease	lockdowns	Reduced traffic inside the pharmacy,No one asking for naloxone		Closure of supervised consumption sites,Lack of access to community social supports (e.g., public health nurses)		Offering to deliver naloxone kits		Very comfortable	Very comfortable	N/A	No		No
100	542	TRUE	2021-02-08 16:11:00	R_2VgYUgh9YhZgwUk	Yes	Yes	Yes, I agree to participate.	Pharmacist	BScPharm	36	Chain		Small population centre (population between 1,000 and 29,999)	0.125	0.0625	Decrease	less clientele coming in store	Less face-to-face interaction with the public,Reduced traffic inside the pharmacy,No one asking for naloxone		Nothing has helped me dispense naloxone during COVID-19		No adaptations have been made		Comfortable	Comfortable	no	No		No
100	304	TRUE	2021-02-03 20:32:00	R_3qJa4XpLpHfEBPw	Yes	Yes	Yes, I agree to participate.	Pharmacist	BScPharm,Graduate Degree	12	Chain		Small population centre (population between 1,000 and 29,999)	4	1	Decrease		No one asking for naloxone		Nothing has helped me dispense naloxone during COVID-19		Other:	Offering nalxone kit when picking up Rx	Very comfortable	Very comfortable	No	No		No
100	243	TRUE	2021-02-11 15:51:00	R_3gOAgyrxH9k0vQ5	Yes	Yes	Yes, I agree to participate.	Pharmacist	PharmD	25	Chain		Small population centre (population between 1,000 and 29,999)	2	1	Decrease	no comment	Less face-to-face interaction with the public,No one asking for naloxone		Nothing has helped me dispense naloxone during COVID-19		Training patients how to administer naloxone over video or phone,Having the pharmacy technician offer naloxone at prescription intake		Very comfortable	Very comfortable	no comment	No		No
100	157	TRUE	2021-02-17 19:23:00	R_1eW95GbT844nr01	Yes	Yes	Yes, I agree to participate.	Pharmacist	BScPharm	12	Chain		Small population centre (population between 1,000 and 29,999)	3	0-1	Decrease	We were pro-active in making sure everyone got one at the start of the pandemic (March-May)	No one asking for naloxone		Nothing has helped me dispense naloxone during COVID-19		No adaptations have been made		Very comfortable	Very comfortable		No		Yes	Before the COVID-19 pandemic
96	247	FALSE	2021-02-20 14:22:00	R_WqRKiUHqdj2A5XP	Yes	Yes	Yes, I agree to participate.	Pharmacist	BScPharm	15	Chain		Small population centre (population between 1,000 and 29,999)	2	1	Decrease	Priorities changes	Less face-to-face interaction with the public,Reduced traffic inside the pharmacy,No one asking for naloxone,Lack of time		Patients approaching pharmacists more due to medical office closures		No adaptations have been made		Very comfortable	Neutral	The concern of growing people isolation	No		No
100	246	TRUE	2021-02-16 17:51:00	R_DczuN2pdgI09xOp	Yes	Yes	Yes, I agree to participate.	Pharmacist	BScPharm	26	Chain		Small population centre (population between 1,000 and 29,999)	1	0	Decrease	not sure	Less face-to-face interaction with the public,Reduced traffic inside the pharmacy,No one asking for naloxone		Nothing has helped me dispense naloxone during COVID-19		Having the pharmacy technician offer naloxone at prescription intake		Comfortable	Comfortable	n/a	No		No
100	304	TRUE	2021-02-16 19:24:00	R_1IbfN5i8EaXIGAy	Yes	Yes	Yes, I agree to participate.	Pharmacist	BScPharm	38	Chain		Small population centre (population between 1,000 and 29,999)	1	0	Decrease	lockdowns keeping people out of stores	Less face-to-face interaction with the public,Reduced traffic inside the pharmacy,No one asking for naloxone		Nothing has helped me dispense naloxone during COVID-19		No adaptations have been made		Comfortable	Comfortable	no	No		No
100	222	TRUE	2021-02-17 07:34:00	R_1Ks7iaV683pyH2V	Yes	Yes	Yes, I agree to participate.	Pharmacist	Graduate Degree	6	Chain		Small population centre (population between 1,000 and 29,999)	3	0	Decrease	Decrease	Other:	Nalo one kits not available through our supplier like mckess	Patients approaching pharmacists more due to medical office closures		Training patients how to administer naloxone over video or phone		Very comfortable	Comfortable	Plexiglass in pharmacy	No		No
100	501	TRUE	2021-02-11 11:19:00	R_2xXIT1VGkDJzQCp	Yes	Yes	Yes, I agree to participate.	Pharmacist	BScPharm	6	Chain		Small population centre (population between 1,000 and 29,999)	0.5	0.5	Equal	n/a	Less face-to-face interaction with the public,No one asking for naloxone		Lack of access to community social supports (e.g., public health nurses),Patients approaching pharmacists more due to medical office closures,Other:	Supplemental materials from chain head office.	Offering to deliver naloxone kits		Very comfortable	Very comfortable	n/a	No		No
100	292	TRUE	2021-02-04 06:16:00	R_2VEcP4RByfkzlam	Yes	Yes	Yes, I agree to participate.	Pharmacist	BScPharm	23	Chain		Small population centre (population between 1,000 and 29,999)	1	1	Equal		Less face-to-face interaction with the public,Reduced traffic inside the pharmacy,No one asking for naloxone,Other:	Still too much stigma associated with naloxone being an “overdose drug for addicts not for me”. And people don’t want to spend extra time in the pharmacy with lockdown/pandemic risks	Nothing has helped me dispense naloxone during COVID-19		Training patients how to administer naloxone over video or phone		Very comfortable	Very comfortable	No	No		No
44	384	TRUE	2021-02-11 18:26:00	R_1N2ktCnMBVsnXnK	Yes	Yes	Yes, I agree to participate.	Pharmacist	BScPharm	38	Chain		Small population centre (population between 1,000 and 29,999)	1	1	Equal		No one asking for naloxone,Lack of time		Nothing has helped me dispense naloxone during COVID-19		No adaptations have been made		Comfortable	Comfortable	no	No		No
100	414	TRUE	2021-02-11 12:42:00	R_2PaEHSFn15eeh1B	Yes	Yes	Yes, I agree to participate.	Pharmacist	BScPharm,Graduate Degree	5	Chain		Small population centre (population between 1,000 and 29,999)	1	1	Equal	Lockdown			Patients more concerned about respiratory problems during the pandemic,Patients are more concerned about being home alone,Patients approaching pharmacists more due to medical office closures		Training patients how to administer naloxone over video or phone		Very comfortable	Very comfortable	Awareness of patients and family	No		No
100	855	TRUE	2021-02-11 13:01:00	R_2XijqRInAGUiBxi	Yes	Yes	Yes, I agree to participate.	Pharmacist	BScPharm,Graduate Degree	31	Chain		Small population centre (population between 1,000 and 29,999)	1	1	Equal		Less face-to-face interaction with the public,No one asking for naloxone		Lack of access to community social supports (e.g., public health nurses),Nothing has helped me dispense naloxone during COVID-19		Training patients how to administer naloxone over video or phone		Comfortable	Comfortable	no	No		No
100	207	TRUE	2021-02-11 11:32:00	R_2DV1I5or3F2glZj	Yes	Yes	Yes, I agree to participate.	Pharmacist	PharmD	16	Chain		Small population centre (population between 1,000 and 29,999)	1	1	Equal				Nothing has helped me dispense naloxone during COVID-19		No adaptations have been made		Very comfortable	Very comfortable		No		No
100	398	TRUE	2021-02-11 21:18:00	R_3lAIMX4BPTxHN34	Yes	Yes	Yes, I agree to participate.	Pharmacist	Graduate Degree	10	Chain		Small population centre (population between 1,000 and 29,999)	None	None	Equal		No one asking for naloxone		Patients approaching pharmacists more due to medical office closures		Training patients how to administer naloxone over video or phone		Comfortable	Neutral		No		No
100	157	TRUE	2021-02-17 06:50:00	R_2wMublcaS7Wx6fj	Yes	Yes	Yes, I agree to participate.	Pharmacist	BScPharm	5	Chain		Small population centre (population between 1,000 and 29,999)	1	1	Equal		No one asking for naloxone		Nothing has helped me dispense naloxone during COVID-19		No adaptations have been made		Very comfortable	Very comfortable		Yes	Before the COVID-19 pandemic	No
100	193	TRUE	2021-02-14 08:03:00	R_usq62SJw7pkDAGd	Yes	Yes	Yes, I agree to participate.	Pharmacist	BScPharm	9	Chain		Small population centre (population between 1,000 and 29,999)	1	1	Equal		Less face-to-face interaction with the public,Reduced traffic inside the pharmacy,No one asking for naloxone		Nothing has helped me dispense naloxone during COVID-19		No adaptations have been made		Comfortable	Comfortable		No		No
100	207	TRUE	2021-02-12 22:28:00	R_R5dI8ALzi6Oy0Wl	Yes	Yes	Yes, I agree to participate.	Pharmacist	BScPharm	12	Chain		Small population centre (population between 1,000 and 29,999)	0-1	0-1	Equal		No one asking for naloxone		Nothing has helped me dispense naloxone during COVID-19		No adaptations have been made		Comfortable	Comfortable	No	No		No
100	455	TRUE	2021-02-16 16:32:00	R_1ItvfRbrQZV3gFk	Yes	Yes	Yes, I agree to participate.	Pharmacist	BScPharm	17	Chain		Small population centre (population between 1,000 and 29,999)	0	0	Equal	I don't think your question regarding naloxone kits per week will capture data in the smaller communities. per month would be a better indicator. I am dispensing more as a general number, but no where near 4 per month. I think we are dispensing more now since info is getting to the public re the opioid crisis and preventable deatha	Other:	I don't think there are any barriers. pharmacy has been largely business as usual (for sure less OTCs)	Other:	I think people have naloxone as Opioid death prevention on their radar now. I know there has been more discussion in the media and our corporation is attempting to encourage naloxone dispensing as well.	No adaptations have been made		Neutral	Comfortable	I'm currently taking the CAMH course for substance use disorder, and I think that has increased by comfort.	No		No
100	130	TRUE	2021-02-16 12:30:00	R_reZWcBYxnkF6Z9L	Yes	Yes	Yes, I agree to participate.	Pharmacist	BScPharm	17	Chain		Small population centre (population between 1,000 and 29,999)	2021-02-01	2021-02-01	Equal	Na	Less face-to-face interaction with the public,Reduced traffic inside the pharmacy		Patients approaching pharmacists more due to medical office closures		No adaptations have been made		Comfortable	Comfortable	No	No		No
100	344	TRUE	2021-02-17 06:15:00	R_2zbYm7FdQKC9Epk	Yes	Yes	Yes, I agree to participate.	Pharmacist	BScPharm	20	Chain		Small population centre (population between 1,000 and 29,999)	1	1	Equal		Less face-to-face interaction with the public,Reduced traffic inside the pharmacy,Difficulty stocking naloxone,No one asking for naloxone		Patients are more concerned about being home alone		No adaptations have been made		Very comfortable	Very comfortable	No	No		No
100	213	TRUE	2021-02-17 05:43:00	R_1FaYSEz6WmHFOp7	Yes	Yes	Yes, I agree to participate.	Pharmacist	BScPharm	35	Chain		Small population centre (population between 1,000 and 29,999)	1	1	Equal	no different	No one asking for naloxone		Lack of access to community social supports (e.g., public health nurses)		No adaptations have been made		Very comfortable	Very comfortable		No		No
100	197	TRUE	2021-02-16 14:46:00	R_3g7qGRaSHnEkxBT	Yes	Yes	Yes, I agree to participate.	Pharmacist	BScPharm	36	Chain		Small population centre (population between 1,000 and 29,999)	0.5	0.5	Equal		No one asking for naloxone		Other:	No difference	Other:	No difference	Very comfortable	Very comfortable	No	No		No
100	785	TRUE	2021-02-16 16:55:00	R_32PEuybuG3xEsTO	Yes	Yes	Yes, I agree to participate.	Pharmacist	BScPharm	13	Chain		Small population centre (population between 1,000 and 29,999)	1	1	Equal	N/A	Reduced traffic inside the pharmacy,No one asking for naloxone		Lack of access to community social supports (e.g., public health nurses)		No adaptations have been made		Comfortable	Comfortable		No		No
100	255	TRUE	2021-02-16 12:32:00	R_33DwagenyoxQ5VU	Yes	Yes	Yes, I agree to participate.	Pharmacist	Graduate Degree	4	Chain		Small population centre (population between 1,000 and 29,999)	1	1	Equal		Less face-to-face interaction with the public,Reduced traffic inside the pharmacy		Closure of supervised consumption sites,Lack of access to community social supports (e.g., public health nurses),Patients approaching pharmacists more due to medical office closures		Training patients how to administer naloxone over video or phone		Comfortable	Comfortable		No		No
100	274	TRUE	2021-02-17 19:38:00	R_2QxmohAveljH3VB	Yes	Yes	Yes, I agree to participate.	Pharmacist	PharmD	5	Chain		Small population centre (population between 1,000 and 29,999)	0-1	0-1	Equal		Less face-to-face interaction with the public,No one asking for naloxone		Nothing has helped me dispense naloxone during COVID-19		No adaptations have been made		Very comfortable	Very comfortable	no	No		No
100	279	TRUE	2021-01-25 20:23:00	R_2SpHTDCerSJLusH	Yes	Yes	Yes, I agree to participate.	Pharmacist	BScPharm	10	Chain		Small population centre (population between 1,000 and 29,999)	0-1	2021-02-01	Increase	Increased high risk patients, increased pharmacy offerings			Lack of access to community social supports (e.g., public health nurses),Patients approaching pharmacists more due to medical office closures		Other:	Attempts to offer to all OAT patients and any narcotic dispensing	Very comfortable	Very comfortable	Increased confidence with increased offering	No		No
100	1160	TRUE	2021-02-17 00:43:00	R_3EifI3orITaQNrw	Yes	Yes	Yes, I agree to participate.	Pharmacist	BScPharm	2	Chain		Small population centre (population between 1,000 and 29,999)	5	12	Increase	Imcrease	Pharmacy not offering delivery		Patients are more concerned about being home alone,Lack of access to community social supports (e.g., public health nurses),Patients approaching pharmacists more due to medical office closures		Training patients how to administer naloxone over video or phone		Very comfortable	Very comfortable		No		No
100	311	TRUE	2021-02-16 12:42:00	R_3qg66M25wyyMEh4	Yes	Yes	Yes, I agree to participate.	Pharmacist	BScPharm	5	Chain		Small population centre (population between 1,000 and 29,999)	1	2	Increase	I think lockdown people are at home less social activities	Less face-to-face interaction with the public,No one asking for naloxone,Lack of time		Patients more concerned about respiratory problems during the pandemic,Patients are more concerned about being home alone		Offering to deliver naloxone kits,Training patients how to administer naloxone over video or phone		Very comfortable	Very comfortable		No		No
100	699	TRUE	2021-02-16 15:00:00	R_2zAsc43phHIlTpf	Yes	Yes	Yes, I agree to participate.	Pharmacist	BScPharm	9	Chain		Small population centre (population between 1,000 and 29,999)	0	1	Increase	Thinking about it like a first aid kit			Other:	I started offering them as did one of the assistants	Offering to deliver naloxone kits,Training patients how to administer naloxone over video or phone,Having the pharmacy technician offer naloxone at prescription intake		Neutral	Comfortable	Changing how I broach the topic ("We just got in a new batch of Naloxone kits. Since you have opioids in your home, I was wondering if you've heard of them. You can think of it like a first aid kit to use in case anyone experiences an opioid overdose..." Then I continue the conversation from there	No		No
100	432	TRUE	2021-02-16 14:23:00	R_2Ce9vtvH6JB9Qu5	Yes	Yes	Yes, I agree to participate.	Pharmacist	BScPharm	15	Chain		Small population centre (population between 1,000 and 29,999)	1	2	Increase	People are actually having to use it	Less face-to-face interaction with the public,Reduced traffic inside the pharmacy		Closure of supervised consumption sites,Lack of access to community social supports (e.g., public health nurses)		No adaptations have been made		Comfortable	Very comfortable	More opioid overdose cases	No		Yes	Before the COVID-19 pandemic
100	210	TRUE	2021-02-16 12:10:00	R_xbVJkLrAAoj5fln	Yes	Yes	Yes, I agree to participate.	Pharmacist	Graduate Degree	12	Chain		Small population centre (population between 1,000 and 29,999)	5	6	Increase	No idea	No one asking for naloxone		Closure of supervised consumption sites		Offering to deliver naloxone kits		Comfortable	Comfortable	No	No		No
100	102	TRUE	2021-02-04 16:41:00	R_UcCfOUKvcPK5ptL	Yes	Yes	Yes, I agree to participate.	Pharmacist	BScPharm	9	Independent		Large population centre (population 100,000 and over)	0.2	0.1	Decrease	decrease	Less face-to-face interaction with the public		Lack of access to community social supports (e.g., public health nurses),Patients approaching pharmacists more due to medical office closures		No adaptations have been made		Very comfortable	Very comfortable	no	No		No
100	366	TRUE	2021-02-12 11:36:00	R_wT5vVmSXGDJN8AN	Yes	Yes	Yes, I agree to participate.	Pharmacist	BScPharm	10	Independent		Large population centre (population 100,000 and over)	6	2	Decrease		Less face-to-face interaction with the public,Reduced traffic inside the pharmacy		Nothing has helped me dispense naloxone during COVID-19		Offering to deliver naloxone kits,Training patients how to administer naloxone over video or phone		Very comfortable	Very comfortable		No		No
100	226	TRUE	2021-02-11 11:26:00	R_3fTuSX2YKwpnUx9	Yes	Yes	Yes, I agree to participate.	Pharmacist	BScPharm,Graduate Degree	12	Independent		Large population centre (population 100,000 and over)	1	0	Decrease	Lockdown, limited interactions	Less face-to-face interaction with the public,Reduced traffic inside the pharmacy,No one asking for naloxone				Offering to deliver naloxone kits,Training patients how to administer naloxone over video or phone		Very comfortable	Very comfortable		No		No
100	171	TRUE	2021-02-11 11:24:00	R_2f0UOnKlU7MuBwa	Yes	Yes	Yes, I agree to participate.	Pharmacist	PharmD	6	Independent		Large population centre (population 100,000 and over)	0.5	0.25	Decrease	less patient interaction and drug usage	Reduced traffic inside the pharmacy,No one asking for naloxone,Lack of time		Nothing has helped me dispense naloxone during COVID-19		Offering to deliver naloxone kits		Very comfortable	Very comfortable	none	No		No
100	255	TRUE	2021-02-16 14:55:00	R_Zwq8gYe13LLcOUF	Yes	Yes	Yes, I agree to participate.	Pharmacist	BScPharm	5	Independent		Large population centre (population 100,000 and over)	30	10	Decrease		Less face-to-face interaction with the public,Reduced traffic inside the pharmacy,Pharmacy not offering delivery,Difficulty stocking naloxone		Patients more concerned about respiratory problems during the pandemic,Patients are more concerned about being home alone,Closure of supervised consumption sites,Lack of access to community social supports (e.g., public health nurses),Patients approaching pharmacists more due to medical office closures,Nothing has helped me dispense naloxone during COVID-19		Offering to deliver naloxone kits,Training patients how to administer naloxone over video or phone		Very comfortable	Neutral		Yes	Before the COVID-19 pandemic	No
100	554	TRUE	2021-02-17 11:05:00	R_1H8A6x4Mk6ZTMQ3	Yes	Yes	Yes, I agree to participate.	Pharmacist	BScPharm	9	Independent		Large population centre (population 100,000 and over)	1	0	Decrease	N/A	Less face-to-face interaction with the public,Reduced traffic inside the pharmacy,No one asking for naloxone		Other:	N/A	No adaptations have been made		Comfortable	Neutral	No	No		No
100	183	TRUE	2021-02-11 11:54:00	R_ThiuMs2keXXJThf	Yes	Yes	Yes, I agree to participate.	Pharmacist	BScPharm	25	Independent		Large population centre (population 100,000 and over)	0	0	Equal		No one asking for naloxone		Patients approaching pharmacists more due to medical office closures		Training patients how to administer naloxone over video or phone		Neutral	Neutral	no	No		No
100	205	TRUE	2021-02-11 11:57:00	R_1nMWJpUBhN2I3i4	Yes	Yes	Yes, I agree to participate.	Pharmacist	BScPharm	25	Independent		Large population centre (population 100,000 and over)	0	0	Equal		Less face-to-face interaction with the public,Reduced traffic inside the pharmacy,No one asking for naloxone		Nothing has helped me dispense naloxone during COVID-19		No adaptations have been made		Comfortable	Comfortable		No		No
100	155	TRUE	2021-02-03 15:22:00	R_3JzrXxVh8pcRn9k	Yes	Yes	Yes, I agree to participate.	Pharmacist	BScPharm	29	Independent		Large population centre (population 100,000 and over)	0	0	Equal		No one asking for naloxone		Nothing has helped me dispense naloxone during COVID-19		No adaptations have been made		Very comfortable	Very comfortable		No		No
100	141	TRUE	2021-02-06 16:50:00	R_XY63d2BhL9rVuZH	Yes	Yes	Yes, I agree to participate.	Pharmacist	BScPharm	29	Independent		Large population centre (population 100,000 and over)	0	0	Equal		Reduced traffic inside the pharmacy,No one asking for naloxone		Patients more concerned about respiratory problems during the pandemic,Nothing has helped me dispense naloxone during COVID-19		No adaptations have been made		Comfortable	Comfortable		No		No
44	593	TRUE	2021-02-09 08:45:00	R_bsflUILVGwNS7F7	Yes	Yes	Yes, I agree to participate.	Pharmacist	BScPharm,Hospital Residency	30	Independent		Large population centre (population 100,000 and over)	0	0	Equal	We rarely dispense Naloxone, we do keep it in stock and dispense it on request.	Less face-to-face interaction with the public,Reduced traffic inside the pharmacy,No one asking for naloxone		Nothing has helped me dispense naloxone during COVID-19		No adaptations have been made		Comfortable	Comfortable	No, I have not changed my approach to dispensing naloxone.	No		No
100	141	TRUE	2021-02-03 16:13:00	R_1hSeOlijMHxc51d	Yes	Yes	Yes, I agree to participate.	Pharmacist	PharmD	5	Independent		Large population centre (population 100,000 and over)	0	0	Equal		No one asking for naloxone		Nothing has helped me dispense naloxone during COVID-19		No adaptations have been made		Uncomfortable	Uncomfortable		No		No
100	123	TRUE	2021-02-03 14:22:00	R_W6eNA4iCSvpWB69	Yes	Yes	Yes, I agree to participate.	Pharmacist	BScPharm	20	Independent		Large population centre (population 100,000 and over)	1	1	Equal		Less face-to-face interaction with the public		Nothing has helped me dispense naloxone during COVID-19		No adaptations have been made		Very comfortable	Very comfortable		Yes	Before the COVID-19 pandemic	No
100	167	TRUE	2021-02-11 11:33:00	R_D8fmcR5R1o70pEJ	Yes	Yes	Yes, I agree to participate.	Pharmacist	BScPharm	29	Independent		Large population centre (population 100,000 and over)	1	1	Equal		Less face-to-face interaction with the public,Reduced traffic inside the pharmacy,No one asking for naloxone		Nothing has helped me dispense naloxone during COVID-19		No adaptations have been made		Very comfortable	Very comfortable		No		No
100	417	TRUE	2021-02-11 16:16:00	R_3oZaBD1z4YIpZKD	Yes	Yes	Yes, I agree to participate.	Pharmacist	BScPharm,Graduate Degree,Hospital Residency	28	Independent		Large population centre (population 100,000 and over)	0-1	0-1	Equal	I think people are not going to the pharmacy to ask for kits. The pharmacy I work in has remarkably few opioid prescriptions.	Less face-to-face interaction with the public,No one asking for naloxone		Nothing has helped me dispense naloxone during COVID-19		No adaptations have been made,Other:	I would certainly accommodate customers but this specific need has not arisen.	Very comfortable	Very comfortable	No. I train large numbers of first spiders on naloxone on a regular basis using a 1 hour presentation on opioids. I’m very comfortable with the topic.	No		No
100	286	TRUE	2021-02-03 14:39:00	R_2tygfNsL8suOeSn	Yes	Yes	Yes, I agree to participate.	Pharmacist	BScPharm	49	Independent		Large population centre (population 100,000 and over)	0-1	0-1	Equal	Mainly senior clientele. All regular opioid users have a naloxone kit.	Reduced traffic inside the pharmacy		Patients are more concerned about being home alone,Closure of supervised consumption sites		No adaptations have been made		Very comfortable	Very comfortable	No	No		No
100	184	TRUE	2021-02-16 20:11:00	R_2cnnkc2pGf4Opdf	Yes	Yes	Yes, I agree to participate.	Pharmacist	BScPharm	7	Independent		Large population centre (population 100,000 and over)	1	1	Equal		No one asking for naloxone		Nothing has helped me dispense naloxone during COVID-19		Training patients how to administer naloxone over video or phone		Comfortable	Comfortable		No		No
100	994	TRUE	2021-02-17 10:47:00	R_elB5LO8EV78wE81	Yes	Yes	Yes, I agree to participate.	Pharmacist	BScPharm	22	Independent		Large population centre (population 100,000 and over)	1	1	Equal	Not in my area and the size of practice.	Less face-to-face interaction with the public,Reduced traffic inside the pharmacy		Patients more concerned about respiratory problems during the pandemic,Lack of access to community social supports (e.g., public health nurses)		No adaptations have been made		Comfortable	Comfortable	Nothing	No		No
100	715	TRUE	2021-02-16 17:58:00	R_1gjqgJcpDkSpz48	Yes	Yes	Yes, I agree to participate.	Pharmacist	BScPharm	30	Independent		Large population centre (population 100,000 and over)	1	1	Equal		Less face-to-face interaction with the public,Reduced traffic inside the pharmacy		Nothing has helped me dispense naloxone during COVID-19		Having the pharmacy technician offer naloxone at prescription intake		Comfortable	Neutral		No		No
100	4976	TRUE	2021-02-17 11:25:00	R_1E5MLPqv4nkcmFT	Yes	Yes	Yes, I agree to participate.	Pharmacist	BScPharm	40	Independent		Large population centre (population 100,000 and over)	0	0	Equal	n/a	Less face-to-face interaction with the public,Reduced traffic inside the pharmacy,No one asking for naloxone						Very comfortable	Very comfortable	The awareness of increased opioid overdosed and deaths	No		No
100	2493	TRUE	2021-02-15 13:44:00	R_3KILGbXFteGu8G1	Yes	Yes	Yes, I agree to participate.	Pharmacist	BScPharm,Graduate Degree	48	Independent		Large population centre (population 100,000 and over)	0-1	0-1	Equal	N/A	No one asking for naloxone		Other:	Not applicable to my practice experience	No adaptations have been made		Comfortable	Comfortable	N/A in my experience	No		No
100	198	TRUE	2021-02-15 08:42:00	R_6imHTmEzgxkJBaV	Yes	Yes	Yes, I agree to participate.	Pharmacist	BScPharm,Hospital Residency	40	Independent		Large population centre (population 100,000 and over)	1	1	Equal		No one asking for naloxone		Nothing has helped me dispense naloxone during COVID-19		No adaptations have been made		Comfortable	Comfortable	No	No		No
100	137	TRUE	2021-02-16 12:22:00	R_3MiBGXiIciZCtza	Yes	Yes	Yes, I agree to participate.	Pharmacist	Graduate Degree	42	Independent		Large population centre (population 100,000 and over)	1	1	Equal		Less face-to-face interaction with the public,Reduced traffic inside the pharmacy		Nothing has helped me dispense naloxone during COVID-19		No adaptations have been made		Neutral	Neutral		No		No
100	197	TRUE	2021-02-03 15:32:00	R_3KO6rOMGYiYV5By	Yes	Yes	Yes, I agree to participate.	Pharmacist	BScPharm,Hospital Residency	35	Independent		Large population centre (population 100,000 and over)	0	0.3	Increase	Not much	No one asking for naloxone		Nothing has helped me dispense naloxone during COVID-19		No adaptations have been made		Comfortable	Comfortable		No		No
100	428	TRUE	2021-01-23 13:26:00	R_2WGTPecmrMmGMju	Yes	Yes	Yes, I agree to participate.	Pharmacist	PharmD	1	Independent		Large population centre (population 100,000 and over)	1	3	Increase	A lot more people staying at home and are using illicit substances			Patients more concerned about respiratory problems during the pandemic,Patients are more concerned about being home alone,Patients approaching pharmacists more due to medical office closures,Other:	1. Patient a concerned about loved ones.... 2. Methadone clinic colocated within the pharmacy as of summer 2020	Having the pharmacy technician offer naloxone at prescription intake,Other:	Frequently reminding patients to check the expiry on current naloxone kits.	Very comfortable	Very comfortable	N/A	No		No
85	353	TRUE	2021-02-11 17:37:00	R_3lsq2JkRVAhsC4C	Yes	Yes	Yes, I agree to participate.	Pharmacist	PharmD	10	Independent		Large population centre (population 100,000 and over)	5	8	Increase	Médication safety	Other:	People feeling	Nothing has helped me dispense naloxone during COVID-19		Training patients how to administer naloxone over video or phone		Very comfortable	Very comfortable		No		No
100	211	TRUE	2021-02-03 15:17:00	R_1Fm3j2u9pijmvFf	Yes	Yes	Yes, I agree to participate.	Pharmacist	PharmD	NR	Independent		Large population centre (population 100,000 and over)	10	40	Increase	Mental health crisis, street drugs laced heavily with benzos .			Patients more concerned about respiratory problems during the pandemic,Patients are more concerned about being home alone,Closure of supervised consumption sites,Lack of access to community social supports (e.g., public health nurses),Patients approaching pharmacists more due to medical office closures		No adaptations have been made		Very comfortable	Very comfortable		Yes	Both before and during the COVID-19 pandemic	Yes	Both before and during the COVID-19 pandemic
100	186	TRUE	2021-02-17 06:29:00	R_pQPGY3k0m64rfJD	Yes	Yes	Yes, I agree to participate.	Pharmacist	BScPharm	8	Independent		Large population centre (population 100,000 and over)	2	5	Increase	Since people are less likely to go out and see a doctor	Lack of time		Patients are more concerned about being home alone		Having the pharmacy technician offer naloxone at prescription intake		Very comfortable	Very comfortable		No		No
100	189	TRUE	2021-02-13 14:03:00	R_eFkAWuwDGgaJ14Z	Yes	Yes	Yes, I agree to participate.	Pharmacist	BScPharm	15	Independent		Large population centre (population 100,000 and over)	3	6	Increase	INCREASED NUMBER OF OPIOID OVERDOSES DURING THE PANDEMIC	Reduced traffic inside the pharmacy,No one asking for naloxone		Nothing has helped me dispense naloxone during COVID-19		Offering to deliver naloxone kits,Training patients how to administer naloxone over video or phone		Very comfortable	Very comfortable		Yes	During the COVID-19 pandemic	No
100	247	TRUE	2021-02-16 18:24:00	R_Y9LWa51DUma4LHb	Yes	Yes	Yes, I agree to participate.	Pharmacist	BScPharm	31	Independent		Large population centre (population 100,000 and over)	2	12	Increase	Anxiety and isolation and desperation and idleness	Less face-to-face interaction with the public		Patients are more concerned about being home alone,Closure of supervised consumption sites		No adaptations have been made		Very comfortable	Very comfortable	Frequency	No		No
100	767	TRUE	2021-02-16 20:11:00	R_1mwqdCsx9SieASB	Yes	Yes	Yes, I agree to participate.	Pharmacy technician	BScPharm	3	Independent		Large population centre (population 100,000 and over)	5	15	Increase	Narcan	Less face-to-face interaction with the public,Reduced traffic inside the pharmacy,Lack of time		Patients more concerned about respiratory problems during the pandemic,Lack of access to community social supports (e.g., public health nurses)		Training patients how to administer naloxone over video or phone		Very comfortable	Very comfortable	Ya always	No		Yes	During the COVID-19 pandemic
100	1731	TRUE	2021-01-22 11:50:00	R_1IYqUzt6WtwoPrI	Yes	Yes	Yes, I agree to participate.	Pharmacist	BScPharm	2	Independent		Medium population centre (population between 30,000 and 99,999)	0.125	0.083	Decrease	Less people walk in	Less face-to-face interaction with the public,Reduced traffic inside the pharmacy,No one asking for naloxone		Nothing has helped me dispense naloxone during COVID-19		No adaptations have been made		Very comfortable	Very comfortable		No		No
44	250	TRUE	2021-02-11 16:25:00	R_1eVqTMAueIcaxt3	Yes	Yes	Yes, I agree to participate.	Pharmacist	BScPharm	35	Independent		Medium population centre (population between 30,000 and 99,999)	1	0.5	Decrease	less people coming in the pharmacy	Less face-to-face interaction with the public,Reduced traffic inside the pharmacy,No one asking for naloxone		Patients approaching pharmacists more due to medical office closures		No adaptations have been made		Very comfortable	Very comfortable	no	No		No
44	271	TRUE	2021-02-11 18:37:00	R_2QlcwJ1nXDXwhZl	Yes	Yes	Yes, I agree to participate.	Pharmacist	BScPharm	40	Independent		Medium population centre (population between 30,000 and 99,999)	0.25	0.125	Decrease	Public awareness	Less face-to-face interaction with the public,Reduced traffic inside the pharmacy		Nothing has helped me dispense naloxone during COVID-19		Offering to deliver naloxone kits,Training patients how to administer naloxone over video or phone		Very comfortable	Very comfortable	No	No		No
100	849	TRUE	2021-02-16 13:20:00	R_3JpUa9KDLO2aF5p	Yes	Yes	Yes, I agree to participate.	Pharmacist	BScPharm	8	Independent		Medium population centre (population between 30,000 and 99,999)	2	1	Decrease	Lack of direct contact with patients. More communication is taking place over the phone.	Less face-to-face interaction with the public,Reduced traffic inside the pharmacy,No one asking for naloxone		Nothing has helped me dispense naloxone during COVID-19		No adaptations have been made		Neutral	Neutral	no	No		No
100	689	TRUE	2021-02-17 17:42:00	R_22DiTJ8XP05erFV	Yes	Yes	Yes, I agree to participate.	Pharmacist	BScPharm	16	Independent		Medium population centre (population between 30,000 and 99,999)	1	0	Decrease	Patients refused to get it, saying they do not need it.	Reduced traffic inside the pharmacy,No one asking for naloxone,Other:	shorter communication time in dispensary	Nothing has helped me dispense naloxone during COVID-19		No adaptations have been made		Comfortable	Comfortable	I do not feel any difference	No		No
100	236	TRUE	2021-02-16 12:31:00	R_2TZu9bwtL6X3zCS	Yes	Yes	Yes, I agree to participate.	Pharmacist	Graduate Degree	15	Independent		Medium population centre (population between 30,000 and 99,999)	2	1	Decrease	Decreased	Less face-to-face interaction with the public		Nothing has helped me dispense naloxone during COVID-19		Offering to deliver naloxone kits,Training patients how to administer naloxone over video or phone,Having the pharmacy technician offer naloxone at prescription intake		Comfortable	Neutral		No		No
100	192	TRUE	2021-02-11 13:32:00	R_1QxBipnnPUCbPzk	Yes	Yes	Yes, I agree to participate.	Pharmacist	BScPharm	5	Independent		Medium population centre (population between 30,000 and 99,999)	2	2	Equal		Less face-to-face interaction with the public,Reduced traffic inside the pharmacy,No one asking for naloxone		Nothing has helped me dispense naloxone during COVID-19		No adaptations have been made		Very comfortable	Very comfortable		No		No
100	419	TRUE	2021-02-04 05:22:00	R_30oV9QpziMdUEy1	Yes	Yes	Yes, I agree to participate.	Pharmacist	BScPharm	36	Independent		Medium population centre (population between 30,000 and 99,999)	2	2	Equal		Other:	supply has sometimes been difficult	Nothing has helped me dispense naloxone during COVID-19		Offering to deliver naloxone kits,Training patients how to administer naloxone over video or phone		Very comfortable	Very comfortable	none always seen the need	No		No
100	202	TRUE	2021-02-17 12:47:00	R_2OI2QvjVumZmM5H	Yes	Yes	Yes, I agree to participate.	Pharmacist	BScPharm	11	Independent		Medium population centre (population between 30,000 and 99,999)	0	0	Equal	No difference	Less face-to-face interaction with the public,Reduced traffic inside the pharmacy,No one asking for naloxone				No adaptations have been made		Very comfortable	Very comfortable		No		No
100	264	TRUE	2021-02-17 13:50:00	R_1HiwfmmfWgL0xY1	Yes	Yes	Yes, I agree to participate.	Pharmacist	BScPharm	24	Independent		Medium population centre (population between 30,000 and 99,999)	3	3	Equal		Less face-to-face interaction with the public,Reduced traffic inside the pharmacy,No one asking for naloxone		Nothing has helped me dispense naloxone during COVID-19		No adaptations have been made		Very comfortable	Very comfortable	not really	No		No
100	284	TRUE	2021-02-17 05:28:00	R_3J5fRz6A7jaQFDR	Yes	Yes	Yes, I agree to participate.	Pharmacist	BScPharm	25	Independent		Medium population centre (population between 30,000 and 99,999)	0	0	Equal	Area where o practice never had a chance	No one asking for naloxone		Nothing has helped me dispense naloxone during COVID-19		No adaptations have been made		Neutral	Neutral		No		No
100	220	TRUE	2021-02-15 05:46:00	R_popfvyxzAp7czip	Yes	Yes	Yes, I agree to participate.	Pharmacist	BScPharm	44	Independent		Medium population centre (population between 30,000 and 99,999)	0	0	Equal		No one asking for naloxone		Nothing has helped me dispense naloxone during COVID-19		No adaptations have been made		Comfortable	Comfortable		No		No
100	407	TRUE	2021-02-16 16:09:00	R_3ilKLoDjL3N7vle	Yes	Yes	Yes, I agree to participate.	Pharmacist	BScPharm	29	Independent		Medium population centre (population between 30,000 and 99,999)	1	1	Equal	Same as before	Less face-to-face interaction with the public,Reduced traffic inside the pharmacy		Patients more concerned about respiratory problems during the pandemic,Patients approaching pharmacists more due to medical office closures		Offering to deliver naloxone kits		Comfortable	Comfortable	No	No		No
100	321	TRUE	2021-02-16 17:04:00	R_27qhzc2TcfbW9zx	Yes	Yes	Yes, I agree to participate.	Pharmacist	BScPharm,Hospital Residency	25	Independent		Medium population centre (population between 30,000 and 99,999)	10	10	Equal				Nothing has helped me dispense naloxone during COVID-19		No adaptations have been made		Very comfortable	Very comfortable		No		No
100	330	TRUE	2021-02-11 12:03:00	R_3HTDsu3Onv1BFpw	Yes	Yes	Yes, I agree to participate.	Pharmacist	BScPharm	48	Independent		Medium population centre (population between 30,000 and 99,999)	0	1	Increase		Less face-to-face interaction with the public,Reduced traffic inside the pharmacy		Patients are more concerned about being home alone,Patients approaching pharmacists more due to medical office closures		No adaptations have been made		Comfortable	Comfortable		No		No
100	448	TRUE	2021-02-11 16:13:00	R_0Pbu0CbKpqQGFR7	Yes	Yes	Yes, I agree to participate.	Pharmacist	BScPharm,Graduate Degree	46	Independent		Medium population centre (population between 30,000 and 99,999)	0	1	Increase		Less face-to-face interaction with the public,No one asking for naloxone		Nothing has helped me dispense naloxone during COVID-19		Training patients how to administer naloxone over video or phone		Comfortable	Comfortable	No	No		No
100	182	TRUE	2021-02-11 20:16:00	R_ZC8Iq2m1W07wtiN	Yes	Yes	Yes, I agree to participate.	Pharmacist	BScPharm,PharmD	5	Independent		Medium population centre (population between 30,000 and 99,999)	1	2	Increase		Less face-to-face interaction with the public,Reduced traffic inside the pharmacy,Pharmacy not offering delivery,No one asking for naloxone		Patients more concerned about respiratory problems during the pandemic,Patients are more concerned about being home alone,Patients approaching pharmacists more due to medical office closures		Offering to deliver naloxone kits,Having the pharmacy technician offer naloxone at prescription intake		Very comfortable	Neutral		No		No
100	228	TRUE	2021-02-08 09:50:00	R_3g4WHQJBlWOtzDd	Yes	Yes	Yes, I agree to participate.	Pharmacist	BScPharm	26	Independent		Medium population centre (population between 30,000 and 99,999)	2	4	Increase	In our methadone practice, many of our prescribers have been requiring their patients to have them	Less face-to-face interaction with the public,Reduced traffic inside the pharmacy,Pharmacy not offering delivery		Lack of access to community social supports (e.g., public health nurses)		Having the pharmacy technician offer naloxone at prescription intake		Comfortable	Comfortable		No		No
100	407	TRUE	2021-02-11 13:07:00	R_2Sr7MsvtreDm7GX	Yes	Yes	Yes, I agree to participate.	Pharmacist	BScPharm,Graduate Degree	34	Independent		Medium population centre (population between 30,000 and 99,999)	4	10	Increase	Increased illicit drug use caused by loneliness, depression, anxiety and fear of the unknown	Other:	No barriers. I work in an addiction treatment setting	Patients are more concerned about being home alone		Training patients how to administer naloxone over video or phone		Very comfortable	Very comfortable	No. I am used to dispensing ad talking to patients about its use	No		No
100	140	TRUE	2021-02-03 15:50:00	R_4H0KgeE3fa8SycN	Yes	Yes	Yes, I agree to participate.	Pharmacist	BScPharm,PharmD	9	Independent		Medium population centre (population between 30,000 and 99,999)	0-1	1	Increase	Increased issues with overdose	Other:	None	Patients are more concerned about being home alone,Closure of supervised consumption sites,Patients approaching pharmacists more due to medical office closures		Offering to deliver naloxone kits,Training patients how to administer naloxone over video or phone		Very comfortable	Very comfortable		No		No
100	325	TRUE	2021-02-14 13:38:00	R_3sB0Dp9UyPzLxRC	Yes	Yes	Yes, I agree to participate.	Pharmacist	BScPharm	10	Independent		Medium population centre (population between 30,000 and 99,999)	0	1	Increase	More addiction during pandemic	Lack of time		Patients are more concerned about being home alone		Offering to deliver naloxone kits,Training patients how to administer naloxone over video or phone		Neutral	Comfortable	The stress people are experiencing	No		No
100	161	TRUE	2021-02-16 18:41:00	R_zZv33R3WaBsgBA5	Yes	Yes	Yes, I agree to participate.	Pharmacist	BScPharm	31	Independent		Medium population centre (population between 30,000 and 99,999)	4	6	Increase	increase in drug use	Less face-to-face interaction with the public		Patients approaching pharmacists more due to medical office closures		No adaptations have been made		Very comfortable		no	No		No
100	263	TRUE	2021-02-17 08:06:00	R_25SJVyRCZ1j3cu7	Yes	Yes	Yes, I agree to participate.	Pharmacist	BScPharm,Graduate Degree	4	Independent		Medium population centre (population between 30,000 and 99,999)	3	0-1	Increase	People lock down	Less face-to-face interaction with the public,Reduced traffic inside the pharmacy,Difficulty stocking naloxone,Lack of time		Patients more concerned about respiratory problems during the pandemic,Patients are more concerned about being home alone		Training patients how to administer naloxone over video or phone,Having the pharmacy technician offer naloxone at prescription intake		Very comfortable	Very comfortable	No	No		No
44	313	TRUE	2021-02-11 20:30:00	R_RQqGHRJy7rUguDD	Yes	Yes	Yes, I agree to participate.	Pharmacist	BScPharm	32	Independent		Small population centre (population between 1,000 and 29,999)	1	0	Decrease	never dispensed a lot of them so number not really significantly different	Less face-to-face interaction with the public,No one asking for naloxone		Nothing has helped me dispense naloxone during COVID-19		No adaptations have been made		Comfortable	Comfortable		No		No
100	413	TRUE	2021-02-05 10:58:00	R_2qyn9XBayGAKz8L	Yes	Yes	Yes, I agree to participate.	Pharmacist	BScPharm	42	Independent		Small population centre (population between 1,000 and 29,999)	1	0	Decrease	decline in business due to lockout	Reduced traffic inside the pharmacy		Nothing has helped me dispense naloxone during COVID-19		No adaptations have been made		Comfortable	Neutral		No		No
100	350	TRUE	2021-02-11 12:33:00	R_2uNB2ncdeX1tOPY	Yes	Yes	Yes, I agree to participate.	Pharmacist	BScPharm,Graduate Degree,Hospital Residency	30	Independent		Small population centre (population between 1,000 and 29,999)	0.1	0	Decrease		Less face-to-face interaction with the public,Reduced traffic inside the pharmacy,No one asking for naloxone,Lack of time,Other:	Manufacturer does not take expired Naloxone back for credit (from pharmacy stock)	Nothing has helped me dispense naloxone during COVID-19		No adaptations have been made		Very comfortable	Very comfortable	no	No		No
100	254	TRUE	2021-02-04 12:04:00	R_3hiMooizuJNhoQ4	Yes	Yes	Yes, I agree to participate.	Pharmacist	PharmD	2	Independent		Small population centre (population between 1,000 and 29,999)	2021-03-02	0-1	Decrease	Not seeing as many patients in the store, less requests for it	Less face-to-face interaction with the public,Reduced traffic inside the pharmacy,No one asking for naloxone		Nothing has helped me dispense naloxone during COVID-19		No adaptations have been made		Comfortable	Comfortable	no	No		No
100	227	TRUE	2021-02-11 13:41:00	R_2qBKu0pLrvAhK8J	Yes	Yes	Yes, I agree to participate.	Pharmacist	BScPharm	33	Independent		Small population centre (population between 1,000 and 29,999)	0	0	Equal	I practice in the medical clinic . Don't see much walk in patients .	No one asking for naloxone		Patients more concerned about respiratory problems during the pandemic		Training patients how to administer naloxone over video or phone		Very comfortable	Comfortable	na	Yes	Before the COVID-19 pandemic	No
100	223	TRUE	2021-02-11 21:38:00	R_3MyEXWoHnlnqN8X	Yes	Yes	Yes, I agree to participate.	Pharmacist	BScPharm	12	Independent		Small population centre (population between 1,000 and 29,999)	1	1	Equal		Less face-to-face interaction with the public,No one asking for naloxone		Nothing has helped me dispense naloxone during COVID-19		Offering to deliver naloxone kits,Training patients how to administer naloxone over video or phone		Very comfortable	Very comfortable		No		No
100	336	TRUE	2021-02-12 10:49:00	R_QowE1NPrKhzFKNj	Yes	Yes	Yes, I agree to participate.	Pharmacist	BScPharm	37	Independent		Small population centre (population between 1,000 and 29,999)	1	1	Equal		Reduced traffic inside the pharmacy		Nothing has helped me dispense naloxone during COVID-19		No adaptations have been made		Comfortable	Comfortable	No	No		No
96	100	TRUE	2021-02-11 12:05:00	R_2Pn7IoaOu5zClIF	Yes	Yes	Yes, I agree to participate.	Pharmacist	PharmD	3	Independent		Small population centre (population between 1,000 and 29,999)	1	1	Equal		Less face-to-face interaction with the public		Nothing has helped me dispense naloxone during COVID-19		No adaptations have been made		Comfortable			No		No
100	732	TRUE	2021-02-12 19:42:00	R_3rZn76ckaXLvODe	Yes	Yes	Yes, I agree to participate.	Pharmacist	PharmD	NR	Independent		Small population centre (population between 1,000 and 29,999)	1	1	Equal		Less face-to-face interaction with the public,Reduced traffic inside the pharmacy		Patients more concerned about respiratory problems during the pandemic,Patients are more concerned about being home alone,Lack of access to community social supports (e.g., public health nurses)		No adaptations have been made		Neutral	Comfortable	Looking for patients safety	No		No
44	178	TRUE	2021-02-11 17:33:00	R_6Mz1GcLOTqktdPb	Yes	Yes	Yes, I agree to participate.	Pharmacist	BScPharm	7	Independent		Small population centre (population between 1,000 and 29,999)	2	2	Equal	Increased awareness	No one asking for naloxone		Nothing has helped me dispense naloxone during COVID-19		No adaptations have been made		Very comfortable	Very comfortable	No No	No		No
100	122	TRUE	2021-02-09 19:27:00	R_1N9cqJUZLv0gCip	Yes	Yes	Yes, I agree to participate.	Pharmacist	BScPharm	24	Independent		Small population centre (population between 1,000 and 29,999)	2	2	Equal	nothing	Less face-to-face interaction with the public,Reduced traffic inside the pharmacy		Closure of supervised consumption sites,Lack of access to community social supports (e.g., public health nurses)		Having the pharmacy technician offer naloxone at prescription intake		Very comfortable	Very comfortable	same	No		No
100	290	TRUE	2021-02-16 21:33:00	R_2VEAyenqcgezVUc	Yes	Yes	Yes, I agree to participate.	Pharmacist	BScPharm	8	Independent		Small population centre (population between 1,000 and 29,999)	1	1	Equal				Patients more concerned about respiratory problems during the pandemic,Lack of access to community social supports (e.g., public health nurses),Patients approaching pharmacists more due to medical office closures		No adaptations have been made		Comfortable	Comfortable		No		No
100	201	TRUE	2021-02-16 12:25:00	R_vjJ4EcLCuP4WjPX	Yes	Yes	Yes, I agree to participate.	Pharmacist	BScPharm	13	Independent		Small population centre (population between 1,000 and 29,999)	0	0	Equal	We would dispense maybe 1 or 2 a month. Nothing has really changed. I feel when we dispense them we dispense a bunch then we go a while dispensing very few	Less face-to-face interaction with the public,Reduced traffic inside the pharmacy,No one asking for naloxone		Nothing has helped me dispense naloxone during COVID-19		Offering to deliver naloxone kits,Having the pharmacy technician offer naloxone at prescription intake		Very comfortable	Very comfortable		No		No
100	257	TRUE	2021-02-16 14:11:00	R_2TSIKcWXaUk8Ib6	Yes	Yes	Yes, I agree to participate.	Pharmacist	BScPharm	30	Independent		Small population centre (population between 1,000 and 29,999)	1	1	Equal	nothing	No one asking for naloxone		Patients approaching pharmacists more due to medical office closures		No adaptations have been made		Very comfortable	Very comfortable		No		No
100	174	TRUE	2021-02-13 12:21:00	R_2ttg3YI23mbSc7r	Yes	Yes	Yes, I agree to participate.	Pharmacist	BScPharm	33	Independent		Small population centre (population between 1,000 and 29,999)	0	0	Equal	N/a	No one asking for naloxone		Nothing has helped me dispense naloxone during COVID-19		No adaptations have been made		Comfortable	Comfortable		No		No
100	188	TRUE	2021-02-17 05:11:00	R_2cjzIYrbWTWk7Vc	Yes	Yes	Yes, I agree to participate.	Pharmacist	BScPharm	38	Independent		Small population centre (population between 1,000 and 29,999)	0	0	Equal		No one asking for naloxone		Nothing has helped me dispense naloxone during COVID-19		No adaptations have been made		Uncomfortable	Uncomfortable		No		No
100	237	TRUE	2021-02-16 14:41:00	R_2q3QpQmKEU7VAHO	Yes	Yes	Yes, I agree to participate.	Pharmacist	BScPharm	48	Independent		Small population centre (population between 1,000 and 29,999)	0.5	0.5	Equal		Less face-to-face interaction with the public,Reduced traffic inside the pharmacy,No one asking for naloxone,Lack of time		Nothing has helped me dispense naloxone during COVID-19		No adaptations have been made		Comfortable	Comfortable	no	No		No
100	411	TRUE	2021-02-17 14:49:00	R_1NCz0h5FVB4jz7V	Yes	Yes	Yes, I agree to participate.	Pharmacist	BScPharm,PharmD	39	Independent		Small population centre (population between 1,000 and 29,999)	0	0	Equal		No one asking for naloxone		Nothing has helped me dispense naloxone during COVID-19		No adaptations have been made			Comfortable		No		No
96	691	FALSE	2021-02-20 14:22:00	R_1rB51iGbQDv58zJ	Yes	Yes	Yes, I agree to participate.	Pharmacist	Graduate Degree	10	Independent		Small population centre (population between 1,000 and 29,999)	1	1	Equal	No	No one asking for naloxone		Nothing has helped me dispense naloxone during COVID-19		Offering to deliver naloxone kits		Very comfortable	Comfortable	None	No		No
100	727	TRUE	2021-01-23 17:02:00	R_1Cd5MuWo0c8K3qt	Yes	Yes	Yes, I agree to participate.	Pharmacist	BScPharm	21	Independent		Small population centre (population between 1,000 and 29,999)	0.25	0.5	Increase	New methadone patients, asking more needle exchange customers	Less face-to-face interaction with the public,Reduced traffic inside the pharmacy		Patients approaching pharmacists more due to medical office closures		Training patients how to administer naloxone over video or phone		Comfortable	Comfortable		No		No
100	826	TRUE	2021-01-22 13:31:00	R_3knXTAHROwltQT8	Yes	Yes	Yes, I agree to participate.	Pharmacist	PharmD	1	Independent		Small population centre (population between 1,000 and 29,999)	1	3	Increase	Increased awareness and opioid overdose in the community	Less face-to-face interaction with the public,Reduced traffic inside the pharmacy		Patients more concerned about respiratory problems during the pandemic,Patients approaching pharmacists more due to medical office closures,Other:	Me educating them about increased risk of respiratory depression with Covid around	No adaptations have been made		Very comfortable	Very comfortable	It's easier to mention to patients taking opiods without possibly offending them about their opioid use.	No		No
100	449	TRUE	2021-02-03 15:58:00	R_1n7rTsfa9go3rqx	Yes	Yes	Yes, I agree to participate.	Pharmacist	PharmD	3	Independent		Small population centre (population between 1,000 and 29,999)	2021-02-01	2021-04-03	Increase	We had a concern of our methadone patients who still use getting covid and how that may impact respiratory depression, we’ve also seen an increase of drug use in town with each lock down	Less face-to-face interaction with the public,Reduced traffic inside the pharmacy		Patients more concerned about respiratory problems during the pandemic,Patients are more concerned about being home alone,Lack of access to community social supports (e.g., public health nurses),Patients approaching pharmacists more due to medical office closures		Offering to deliver naloxone kits,Training patients how to administer naloxone over video or phone		Very comfortable	Very comfortable	I have about 75 regular methadone/suboxone patients in addition to regular narcotic rxs so I got really comfortable with naloxone within my first couple weeks of practice	No		Yes	During the COVID-19 pandemic
100	681	TRUE	2021-02-18 05:52:00	R_2ysy9nUd42aLWds	Yes	Yes	Yes, I agree to participate.	Pharmacist	BScPharm	4	Independent		Small population centre (population between 1,000 and 29,999)	0.5	1.5	Increase	Now offering naloxone kit to my patients who are on Narcotics considering the higher risk of respiratiry dpression.	No one asking for naloxone		Patients are more concerned about being home alone		Other:	Offer those who are on narcotics	Comfortable	Comfortable		No		No
100	184	TRUE	2021-02-16 14:32:00	R_2t4m7gJ1uRPGHVG	Yes	Yes	Yes, I agree to participate.	Pharmacist	BScPharm	20	Independent			0.5	0.5	Equal		Less face-to-face interaction with the public,No one asking for naloxone		Nothing has helped me dispense naloxone during COVID-19		No adaptations have been made		Very comfortable	Very comfortable		No		No
100	657	TRUE	2021-02-12 09:06:00	R_3fUXUjDhdX46URW	Yes	Yes	Yes, I agree to participate.	Pharmacist	BScPharm	37	Independent	on pharm united	Large population centre (population 100,000 and over)	1		Decrease	decrease	Less face-to-face interaction with the public,Reduced traffic inside the pharmacy,No one asking for naloxone		Patients more concerned about respiratory problems during the pandemic,Patients are more concerned about being home alone,Closure of supervised consumption sites,Lack of access to community social supports (e.g., public health nurses),Nothing has helped me dispense naloxone during COVID-19		Offering to deliver naloxone kits,Training patients how to administer naloxone over video or phone,Having the pharmacy technician offer naloxone at prescription intake		Neutral	Neutral	non	No		No
100	280	TRUE	2021-02-16 17:10:00	R_1ODkRaXep27UR6m	Yes	Yes	Yes, I agree to participate.	Pharmacist	BScPharm	34	Other	hospital out patient pharmacy	Large population centre (population 100,000 and over)	1	0	Decrease	screening to come into the hospital	Reduced traffic inside the pharmacy		Patients approaching pharmacists more due to medical office closures		No adaptations have been made		Neutral	Neutral		No		No
100	192	FALSE	2021-01-25 14:00:00	R_323h6fESCLic9wJ	Yes	Yes	Yes, I agree to participate.	Pharmacist	BScPharm	38	Other		Large population centre (population 100,000 and over)	0	0	Equal	.	No one asking for naloxone,Lack of time		Patients more concerned about respiratory problems during the pandemic,Closure of supervised consumption sites		No adaptations have been made		Neutral	Comfortable	m	No		No
100	3579	TRUE	2021-02-17 12:00:00	R_1LSegWbn1jafhse	Yes	Yes	Yes, I agree to participate.	Pharmacist	BScPharm	40	Other	all of the avove	Population centre with population less than 1,000	1	0	Decrease	no impact	No one asking for naloxone		Nothing has helped me dispense naloxone during COVID-19		No adaptations have been made		Comfortable	Comfortable		No		No
100	540	TRUE	2021-02-16 18:12:00	R_Cdj5gaG9ilTOiEV	Yes	Yes	Yes, I agree to participate.	Pharmacist	BScPharm	42	Other	self employed Locum	Small population centre (population between 1,000 and 29,999)	3	0	Decrease	unkown	Less face-to-face interaction with the public,Reduced traffic inside the pharmacy,No one asking for naloxone		Lack of access to community social supports (e.g., public health nurses)		Offering to deliver naloxone kits,Training patients how to administer naloxone over video or phone		Very comfortable	Very comfortable		No		No
44	383	TRUE	2021-02-03 15:38:00	R_3fTtw0o5AYenPHz	Yes	Yes	Yes, I agree to participate.	Pharmacist	BScPharm	30	Other	Relief	Small population centre (population between 1,000 and 29,999)	0-1	0-1	Equal		Less face-to-face interaction with the public,No one asking for naloxone		Nothing has helped me dispense naloxone during COVID-19		No adaptations have been made		Comfortable	Comfortable		No		No
100	449	TRUE	2021-02-11 12:35:00	R_12ooeAiLlr8BZ8D	Yes	Yes	Yes, I agree to participate.	Pharmacist	BScPharm,Graduate Degree	7			Medium population centre (population between 30,000 and 99,999)	3	2021-02-01	Decrease	Lockdowns and limited public transportation bus services	Less face-to-face interaction with the public,Reduced traffic inside the pharmacy		Closure of supervised consumption sites,Lack of access to community social supports (e.g., public health nurses)		Offering to deliver naloxone kits		Very comfortable	Comfortable		Yes		No
		Among all participants
		Increase	53
		No change	118
		Decrease	57
		No response	3
		Total	231
		Change in dispensing	Small population centre (1,000 ≤ population ≤ 29,999)	Medium population centre (30,000 ≤ population ≤ 99,999)	Large population centre (population ≥ 100,000)		Change in dispensing	Chain	Independent	Banner	Not chain
		Increase	12	19	22		Increase	23	21	9	30
		Equal	45	28	44		Equal	53	41	22	63
		Decrease	18	12	26		Decrease	30	16	6	22
		Undetermined	0	1	2		Undetermined	2	0	1	1
		Total	75	60	94		Total	108	78	38	116

## Sheet: 3 Qual
										Q3 Response	Code
100	Pharmacist	BScPharm	5	Chain		Large population centre (population 100,000 and over)	6	5	Decrease	As my practice site is in hospital set up, mainly cancer patient with high dose of opioids, opioid addicted patient discharged from hospital or ER, enfants or senior patient after surgery who atmost risk of opioid overdose we provide naloxone kit. Now a days with Pandemic, hospital surgery service has been reduced which impacted naloxone kit	Less traffic
100	Pharmacist	BScPharm	11	Chain		Large population centre (population 100,000 and over)	1	0	Decrease	Fewer people leaving the house, suburban area	Less traffic
100	Pharmacist	BScPharm	15	Chain		Large population centre (population 100,000 and over)	7	4	Decrease	Safety measures and patient concerns have significantly increased delivery and curb-side pickup usage by patients. While this isn't a complete barrier it makes it more challenging to demo the naloxone. We have resorted to counseling over the phone and referring patients to instructional videos online. It's not ideal, but we are trying to adapt to circumstances without sacrificing patient care. In…	Less traffic
100	Pharmacist	BScPharm	15	Chain		Large population centre (population 100,000 and over)	2021-02-01	1	Decrease	/	/
44	Pharmacist	BScPharm	22	Chain		Large population centre (population 100,000 and over)	2	0	Decrease	People don't want to spend extra time on counselling	Covid19 measures
100	Pharmacist	BScPharm	22	Chain		Large population centre (population 100,000 and over)	2	0-1	Decrease	Regulars have theirs. Less pt movement	Less traffic
100	Pharmacist	BScPharm	30	Chain		Large population centre (population 100,000 and over)	~1	0-1	Decrease	decreased traffic, people are not coming out	Less traffic
44	Pharmacist	BScPharm	38	Chain		Large population centre (population 100,000 and over)	3	1	Decrease	Staying home	Less traffic
44	Pharmacist	BScPharm	39	Chain		Large population centre (population 100,000 and over)	0.25	0.1	Decrease	lack of support staff	Less staff
100	Pharmacist	BScPharm	4	Chain		Large population centre (population 100,000 and over)	5	2021-03-02	Decrease	Being in less Pt contact compared to before COVID many people don’t want to wait for counselling on opioid medications so we don’t get to recommend Naloxone kit as before	Less traffic
44	Pharmacist	BScPharm	50	Chain		Large population centre (population 100,000 and over)	2021-03-02	2021-02-01	Decrease	Lock out	Covid19 measures
100	Pharmacist	PharmD	2	Chain		Large population centre (population 100,000 and over)	2	1	Decrease	No one wants to come to the pharmacy or leave their house	Less traffic
100	Pharmacist	BScPharm	9	Independent		Large population centre (population 100,000 and over)	0.2	0.1	Decrease	/	/
100	Pharmacist	BScPharm	10	Independent		Large population centre (population 100,000 and over)	6	2	Decrease	/	/
100	Pharmacist	BScPharm,Graduate Degree	12	Independent		Large population centre (population 100,000 and over)	1	0	Decrease	Lockdown, limited interactions	Covid19 measures
100	Pharmacist	PharmD	6	Independent		Large population centre (population 100,000 and over)	0.5	0.25	Decrease	less patient interaction and drug usage	Less traffic
100	Pharmacist	BScPharm	37	Independent	on pharm united	Large population centre (population 100,000 and over)	1		Decrease	/	/
44	Pharmacist	BScPharm	4	Chain		Medium population centre (population between 30,000 and 99,999)	3	0-1	Decrease	/	/
100	Pharmacist	BScPharm	10	Chain		Medium population centre (population between 30,000 and 99,999)	2	1	Decrease	/	/
100	Pharmacist	PharmD	2	Chain		Medium population centre (population between 30,000 and 99,999)	2	1	Decrease	/	/
100	Pharmacist	PharmD	4	Chain		Medium population centre (population between 30,000 and 99,999)	0.02-0.08	0.02-0.04	Decrease	less people coming out to chain pharmacy to minimize contact with others and avoid waiting in lines	Less traffic
100	Pharmacist	BScPharm	2	Independent		Medium population centre (population between 30,000 and 99,999)	0.125	0.083	Decrease	Less people walk in	Less traffic
44	Pharmacist	BScPharm	35	Independent		Medium population centre (population between 30,000 and 99,999)	1	0.5	Decrease	less people coming in the pharmacy	Less traffic
44	Pharmacist	BScPharm	40	Independent		Medium population centre (population between 30,000 and 99,999)	0.25	0.125	Decrease	Public awareness	Decreased demand
100	Pharmacist	BScPharm,Graduate Degree	7			Medium population centre (population between 30,000 and 99,999)	3	2021-02-01	Decrease	Lockdowns and limited public transportation bus services	Covid19 measures
100	Pharmacy technician	Graduate Degree,Pharmacy technician training	2	Banner		Small population centre (population between 1,000 and 29,999)	3	1	Decrease	lack of social distancing for naloxone consultations	Covid19 measures
44	Pharmacist	BScPharm	20	Banner		Small population centre (population between 1,000 and 29,999)	4	2	Decrease	lockdown	Covid19 measures
44	Pharmacist	BScPharm	NR	Banner		Small population centre (population between 1,000 and 29,999)	0.25	0.15	Decrease	Low number of new customers	Less traffic
44	Pharmacist	BScPharm	11	Chain		Small population centre (population between 1,000 and 29,999)	2	1	Decrease	/	/
100	Pharmacist	BScPharm	11	Chain		Small population centre (population between 1,000 and 29,999)	2	1	Decrease	lockdowns	Covid19 measures
100	Pharmacist	BScPharm	36	Chain		Small population centre (population between 1,000 and 29,999)	0.125	0.0625	Decrease	less clientele coming in store	Less traffic
100	Pharmacist	BScPharm,Graduate Degree	12	Chain		Small population centre (population between 1,000 and 29,999)	4	1	Decrease	/	/
100	Pharmacist	PharmD	25	Chain		Small population centre (population between 1,000 and 29,999)	2	1	Decrease	/	/
44	Pharmacist	BScPharm	32	Independent		Small population centre (population between 1,000 and 29,999)	1	0	Decrease	/	/
100	Pharmacist	BScPharm	42	Independent		Small population centre (population between 1,000 and 29,999)	1	0	Decrease	decline in business due to lockout	Less traffic
100	Pharmacist	BScPharm,Graduate Degree,Hospital Residency	30	Independent		Small population centre (population between 1,000 and 29,999)	0.1	0	Decrease	/	/
100	Pharmacist	PharmD	2	Independent		Small population centre (population between 1,000 and 29,999)	2021-03-02	0-1	Decrease	Not seeing as many patients in the store, less requests for it	Less traffic, decreased demand
100	Pharmacist	BScPharm	24	Banner		Large population centre (population 100,000 and over)	0.25	0.125	Decrease	Less traffic	Less traffic
100	Pharmacist	BScPharm	28	Chain		Large population centre (population 100,000 and over)	2	1	Decrease	less contact with customers	Less traffic
96	Pharmacist	BScPharm	30	Chain		Large population centre (population 100,000 and over)	2	0-1	Decrease	close contact to train/educate on proper use of kit and covid-19	Covid19 measures
100	Pharmacist	BScPharm	5	Independent		Large population centre (population 100,000 and over)	30	10	Decrease	/	/
100	Pharmacist	BScPharm	9	Independent		Large population centre (population 100,000 and over)	1	0	Decrease	/	/
100	Pharmacist	BScPharm	34	Other	hospital out patient pharmacy	Large population centre (population 100,000 and over)	1	0	Decrease	screening to come into the hospital	Covid19 measures
100	Pharmacist	BScPharm	8	Chain		Medium population centre (population between 30,000 and 99,999)	2	0	Decrease	Patients limit the times as much as they can to come to the pharmacy	Less traffic
100	Pharmacist	BScPharm	8	Independent		Medium population centre (population between 30,000 and 99,999)	2	1	Decrease	Lack of direct contact with patients. More communication is taking place over the phone.	Less traffic
100	Pharmacist	BScPharm	16	Independent		Medium population centre (population between 30,000 and 99,999)	1	0	Decrease	Patients refused to get it, saying they do not need it.	N/A
100	Pharmacist	BScPharm	40	Other	all of the avove	Population centre with population less than 1,000	1	0	Decrease	/	/
100	Pharmacist	BScPharm	12	Chain		Small population centre (population between 1,000 and 29,999)	3	0-1	Decrease	We were pro-active in making sure everyone got one at the start of the pandemic (March-May)	Ensured people ready at beginning of pandemic
96	Pharmacist	BScPharm	15	Chain		Small population centre (population between 1,000 and 29,999)	2	1	Decrease	Priorities changes	Priorities
100	Pharmacist	BScPharm	26	Chain		Small population centre (population between 1,000 and 29,999)	1	0	Decrease	/	/
100	Pharmacist	BScPharm	38	Chain		Small population centre (population between 1,000 and 29,999)	1	0	Decrease	lockdowns keeping people out of stores	Less traffic
100	Pharmacist	BScPharm	42	Other	self employed Locum	Small population centre (population between 1,000 and 29,999)	3	0	Decrease	/	/
100	Pharmacist	BScPharm,Hospital Residency	25	Chain		Large population centre (population 100,000 and over)	2021-03-02	2021-02-01	Decrease	Less people physically coming into the pharmacy	Less traffic
100	Pharmacist	BScPharm,PharmD	35	Banner		Large population centre (population 100,000 and over)	1	0-1	Decrease	Decrease in dispensing - less foot traffic into the store, practice now also not new, less demand	Less traffic, decreased demand
100	Pharmacist	Graduate Degree	5	Banner		Large population centre (population 100,000 and over)	1	0	Decrease	Awareness of patient , changing shopping habits	Less traffic
100	Pharmacist	Graduate Degree	15	Independent		Medium population centre (population between 30,000 and 99,999)	2	1	Decrease	/	/
100	Pharmacist	Graduate Degree	6	Chain		Small population centre (population between 1,000 and 29,999)	3	0	Decrease	/	/
100	Pharmacist	BScPharm	25	Banner		Large population centre (population 100,000 and over)	0	0	Equal
100	Pharmacist	BScPharm	40	Banner		Large population centre (population 100,000 and over)	0	0	Equal	In light of media reports,I’m surprised by the numbers.
100	Pharmacist	BScPharm	49	Banner		Large population centre (population 100,000 and over)	0.1	0.1	Equal
44	Pharmacist	BScPharm	31	Banner		Large population centre (population 100,000 and over)	1	1	Equal
100	Pharmacist	BScPharm	34	Banner		Large population centre (population 100,000 and over)	0-1	0-1	Equal	I am trying to educate patients on the importance of having a naloxone kit in the home for safety reasons more diligently now due to the COVID 19 pandemic. Unfortunately, the uptake of naloxone kits by patients has not changed much at our pharmacy.
44	Pharmacist	BScPharm	7	Chain		Large population centre (population 100,000 and over)	0	0	Equal
100	Pharmacist	BScPharm	31	Chain		Large population centre (population 100,000 and over)	0	0	Equal
100	Pharmacist	PharmD	2	Chain		Large population centre (population 100,000 and over)	0	0	Equal
100	Pharmacist	BScPharm	8	Chain		Large population centre (population 100,000 and over)	1	1	Equal
100	Pharmacist	BScPharm	12	Chain		Large population centre (population 100,000 and over)	1	1	Equal
100	Pharmacist	BScPharm	22	Chain		Large population centre (population 100,000 and over)	1	1	Equal
100	Pharmacist	BScPharm	30	Chain		Large population centre (population 100,000 and over)	1	1	Equal
100	Pharmacist	BScPharm,Graduate Degree	10	Chain		Large population centre (population 100,000 and over)	1	1	Equal
44	Pharmacist	PharmD	21	Chain		Large population centre (population 100,000 and over)	1	1	Equal
100	Pharmacist	BScPharm	21	Chain		Large population centre (population 100,000 and over)	2	2	Equal
100	Pharmacist	BScPharm	12	Chain		Large population centre (population 100,000 and over)	0-1	0-1	Equal	No
100	Pharmacist	PharmD	4	Chain		Large population centre (population 100,000 and over)	0-1	0-1	Equal
100	Pharmacist	BScPharm	25	Independent		Large population centre (population 100,000 and over)	0	0	Equal
100	Pharmacist	BScPharm	25	Independent		Large population centre (population 100,000 and over)	0	0	Equal
100	Pharmacist	BScPharm	29	Independent		Large population centre (population 100,000 and over)	0	0	Equal
100	Pharmacist	BScPharm	29	Independent		Large population centre (population 100,000 and over)	0	0	Equal
44	Pharmacist	BScPharm,Hospital Residency	30	Independent		Large population centre (population 100,000 and over)	0	0	Equal	We rarely dispense Naloxone, we do keep it in stock and dispense it on request.
100	Pharmacist	PharmD	5	Independent		Large population centre (population 100,000 and over)	0	0	Equal
100	Pharmacist	BScPharm	20	Independent		Large population centre (population 100,000 and over)	1	1	Equal
100	Pharmacist	BScPharm	29	Independent		Large population centre (population 100,000 and over)	1	1	Equal
100	Pharmacist	BScPharm,Graduate Degree,Hospital Residency	28	Independent		Large population centre (population 100,000 and over)	0-1	0-1	Equal	I think people are not going to the pharmacy to ask for kits. The pharmacy I work in has remarkably few opioid prescriptions.
100	Pharmacist	BScPharm	49	Independent		Large population centre (population 100,000 and over)	0-1	0-1	Equal	Mainly senior clientele. All regular opioid users have a naloxone kit.
100	Pharmacist	BScPharm	38	Other		Large population centre (population 100,000 and over)	0	0	Equal	.
44	Pharmacist	BScPharm	14	Banner		Medium population centre (population between 30,000 and 99,999)	0	0	Equal
100	Pharmacist	BScPharm	12	Chain		Medium population centre (population between 30,000 and 99,999)	0	0	Equal	Pandemic
100	Pharmacist	PharmD	3.5	Chain		Medium population centre (population between 30,000 and 99,999)	0.25	0.25	Equal
96	Pharmacist	BScPharm	15	Chain		Medium population centre (population between 30,000 and 99,999)	1	1	Equal
100	Pharmacist	PharmD	3	Chain		Medium population centre (population between 30,000 and 99,999)	1	1	Equal	Where I work, I have not seen many changes. I have a large number of methadone patients
100	Pharmacist	PharmD	24	Chain		Medium population centre (population between 30,000 and 99,999)	1	1	Equal
100	Pharmacist	BScPharm	35	Chain		Medium population centre (population between 30,000 and 99,999)	2	2	Equal
100	Pharmacist	BScPharm	11	Chain		Medium population centre (population between 30,000 and 99,999)	0-1	0-1	Equal	Have not seen a difference
100	Pharmacist	BScPharm	5	Independent		Medium population centre (population between 30,000 and 99,999)	2	2	Equal
100	Pharmacist	BScPharm	36	Independent		Medium population centre (population between 30,000 and 99,999)	2	2	Equal
100	Pharmacist	BScPharm	49	Banner		Small population centre (population between 1,000 and 29,999)	0.5	0.5	Equal
100	Pharmacist	BScPharm	5	Banner		Small population centre (population between 1,000 and 29,999)	1	1	Equal	We have very litlle population using pain meds or taking street drugs
96	Pharmacist	BScPharm	29	Banner		Small population centre (population between 1,000 and 29,999)	2	2	Equal
100	Pharmacist	PharmD	2	Banner		Small population centre (population between 1,000 and 29,999)	0-1	0-1	Equal
100	Pharmacist	BScPharm	6	Chain		Small population centre (population between 1,000 and 29,999)	0.5	0.5	Equal	n/a
100	Pharmacist	BScPharm	23	Chain		Small population centre (population between 1,000 and 29,999)	1	1	Equal
44	Pharmacist	BScPharm	38	Chain		Small population centre (population between 1,000 and 29,999)	1	1	Equal
100	Pharmacist	BScPharm,Graduate Degree	5	Chain		Small population centre (population between 1,000 and 29,999)	1	1	Equal	Lockdown
100	Pharmacist	BScPharm,Graduate Degree	31	Chain		Small population centre (population between 1,000 and 29,999)	1	1	Equal
100	Pharmacist	PharmD	16	Chain		Small population centre (population between 1,000 and 29,999)	1	1	Equal
100	Pharmacist	Graduate Degree	10	Chain		Small population centre (population between 1,000 and 29,999)	None	None	Equal
100	Pharmacist	BScPharm	33	Independent		Small population centre (population between 1,000 and 29,999)	0	0	Equal	I practice in the medical clinic . Don't see much walk in patients .
100	Pharmacist	BScPharm	12	Independent		Small population centre (population between 1,000 and 29,999)	1	1	Equal
100	Pharmacist	BScPharm	37	Independent		Small population centre (population between 1,000 and 29,999)	1	1	Equal
96	Pharmacist	PharmD	3	Independent		Small population centre (population between 1,000 and 29,999)	1	1	Equal
100	Pharmacist	PharmD	NR	Independent		Small population centre (population between 1,000 and 29,999)	1	1	Equal
44	Pharmacist	BScPharm	7	Independent		Small population centre (population between 1,000 and 29,999)	2	2	Equal	Increased awareness
100	Pharmacist	BScPharm	24	Independent		Small population centre (population between 1,000 and 29,999)	2	2	Equal	nothing
44	Pharmacist	BScPharm	30	Other	Relief	Small population centre (population between 1,000 and 29,999)	0-1	0-1	Equal
100	Pharmacist	BScPharm	6	Chain		Large population centre (population 100,000 and over)	0-1	0-1	Equal	/
100	Pharmacist	BScPharm	8	Chain		Large population centre (population 100,000 and over)	1	1	Equal	increase in script volume (transfer IN prescriptions from city centre/downtown area), increase in workload from triaging covid assessment inquiries and actual assessment tests
100	Pharmacist	BScPharm	15	Chain		Large population centre (population 100,000 and over)	2021-02-01	2021-02-01	Equal	/
100	Pharmacist	BScPharm	25	Chain		Large population centre (population 100,000 and over)	1	1	Equal	/
100	Pharmacist	BScPharm	30	Chain		Large population centre (population 100,000 and over)	1	1	Equal	/
100	Pharmacist	BScPharm	37	Chain		Large population centre (population 100,000 and over)	1	1	Equal	It is not different
100	Pharmacist	BScPharm	21	Chain		Large population centre (population 100,000 and over)	1	1	Equal	/
100	Pharmacist	BScPharm	7	Independent		Large population centre (population 100,000 and over)	1	1	Equal	/
100	Pharmacist	BScPharm	22	Independent		Large population centre (population 100,000 and over)	1	1	Equal	Not in my area and the size of practice.
100	Pharmacist	BScPharm	30	Independent		Large population centre (population 100,000 and over)	1	1	Equal
100	Pharmacist	BScPharm	40	Independent		Large population centre (population 100,000 and over)	0	0	Equal	n/a
100	Pharmacist	BScPharm	9	Banner		Medium population centre (population between 30,000 and 99,999)	0	0	Equal	0
100	Pharmacist	BScPharm	34	Banner		Medium population centre (population between 30,000 and 99,999)	0.25	0.25	Equal
100	Pharmacist	BScPharm	35	Banner		Medium population centre (population between 30,000 and 99,999)	0.25	0.25	Equal
100	Pharmacist	BScPharm	38	Banner		Medium population centre (population between 30,000 and 99,999)	2021-02-01	2021-02-01	Equal	People at home more under different circumstance
96	Pharmacist	BScPharm	6	Chain		Medium population centre (population between 30,000 and 99,999)	0	0	Equal
100	Pharmacist	BScPharm	8	Chain		Medium population centre (population between 30,000 and 99,999)	0	0	Equal
100	Pharmacist	BScPharm	17	Chain		Medium population centre (population between 30,000 and 99,999)	I have all in all like 20 patients on naloxone	Same as before the pandemic	Equal
100	Pharmacist	BScPharm	20	Chain		Medium population centre (population between 30,000 and 99,999)	1	1	Equal
100	Pharmacist	BScPharm	26	Chain		Medium population centre (population between 30,000 and 99,999)	3	3	Equal	less contact with the patient, known short term therapy eg. dental extraction
100	Pharmacist	BScPharm	11	Independent		Medium population centre (population between 30,000 and 99,999)	0	0	Equal	No difference
100	Pharmacist	BScPharm	24	Independent		Medium population centre (population between 30,000 and 99,999)	3	3	Equal
100	Pharmacist	BScPharm	25	Independent		Medium population centre (population between 30,000 and 99,999)	0	0	Equal	Area where o practice never had a chance
100	Pharmacist	BScPharm	44	Independent		Medium population centre (population between 30,000 and 99,999)	0	0	Equal
[truncated: 93 more rows]

## Sheet: 4-6_BarFacAda_Size
Information					Eligibility			Demographic						Naloxone
[truncated: 325 more rows]

## Sheet: 4-6_BarFacAda_Pharmacy
Information					Eligibility			Demographic						Naloxone
[truncated: 325 more rows]

## Sheet: 7-8_Comfort_Size
Information					Eligibility			Demographic						Naloxone
[truncated: 245 more rows]

[truncated: 3 more sheets: 7-8_Comfort_Pharmacy, 9 Qual, 10-13_Administration]
